# Supplementary material for: Single-cell analysis of mouse uterus at the invasion phase of embryo implantation
Source: Cell Biosci. 2022 Feb 5;12:13. doi: 10.1186/s13578-022-00749-y (PMC8817544; doi:10.1186/s13578-022-00749-y)
Supplement: Supplementary file 1 — Additional file 1: Table S1. The complete list of novel and known marker genes for each cell type. [file 13578_2022_749_MOESM1_ESM.xlsx]

## Sheet: Table-S1-d6
Additional file 1: Table S1. The complete list of novel and known marker genes for each cell type.
gene_symbol	p_val	avg_logFC	pct.1	pct.2	p_val_adj	cell_type
Prap1	0	5.03398	0.969	0.082	0	LE
S100g	0	4.95239	0.985	0.132	0	LE
Wfdc2	0	3.74651	0.995	0.048	0	LE
Cyp26a1	0	2.5049	0.898	0.021	0	LE
Krt18	0	2.45567	0.929	0.089	0	LE
Cldn3	0	2.27755	0.918	0.034	0	LE
Cldn7	0	2.24295	0.929	0.029	0	LE
Epcam	0	2.10764	0.944	0.076	0	LE
Sult1d1	0	2.05636	0.832	0.04	0	LE
Atp6v0d2	0	1.98505	0.883	0.013	0	LE
Tmem213	0	1.86611	0.923	0.084	0	LE
Mmp7	0	1.83607	0.724	0.002	0	LE
Krt8	0	1.79485	0.806	0.037	0	LE
Sftpd	0	1.57693	0.852	0.01	0	LE
Kcnk1	0	1.56269	0.821	0.067	0	LE
Tfcp2l1	0	1.55774	0.837	0.031	0	LE
Nmb	0	1.52839	0.821	0.072	0	LE
Wnt7b	0	1.47531	0.806	0.002	0	LE
Tspan8	0	1.46148	0.781	0.055	0	LE
Slc39a4	0	1.44598	0.786	0.048	0	LE
8430408G22Rik	0	1.44104	0.735	0.036	0	LE
Srd5a1	0	1.44029	0.781	0.046	0	LE
Enpp3	0	1.41717	0.827	0.055	0	LE
Mecom	0	1.41648	0.837	0.067	0	LE
Efhd1	0	1.39721	0.765	0.023	0	LE
Spint1	0	1.39487	0.806	0.023	0	LE
Krt17	0	1.38205	0.24	0.002	0	LE
C2cd4a	0	1.35983	0.699	0.011	0	LE
Pinlyp	0	1.348	0.658	0.003	0	LE
Gjb2	0	1.32202	0.418	0.004	0	LE
5330417C22Rik	0	1.31109	0.791	0.023	0	LE
Slc1a1	0	1.30087	0.755	0.038	0	LE
Vtcn1	0	1.26764	0.796	0.02	0	LE
Tmprss4	0	1.23192	0.709	0.028	0	LE
2200002D01Rik	0	1.21065	0.806	0.059	0	LE
Sfn	0	1.20505	0.515	0.014	0	LE
Pax8	0	1.16344	0.684	0.022	0	LE
Krt7	0	1.15307	0.694	0.023	0	LE
Atp6v0a4	0	1.14327	0.781	0.034	0	LE
Cwh43	0	1.11167	0.74	0.003	0	LE
Cldn4	0	1.10653	0.643	0.011	0	LE
Trpv6	0	1.10234	0.551	0.003	0	LE
Rab25	0	1.02709	0.735	0.022	0	LE
Cdh1	0	1.01046	0.699	0.053	0	LE
Slc23a1	0	1.00771	0.735	0.007	0	LE
Lama3	0	1.00279	0.673	0.015	0	LE
Pdzk1ip1	0	0.998112	0.699	0.011	0	LE
Elf3	0	0.982613	0.546	0.018	0	LE
St14	0	0.967802	0.76	0.025	0	LE
Fut9	0	0.963985	0.653	0.009	0	LE
Rnase1	0	0.929858	0.541	0.017	0	LE
Hdc	0	0.908979	0.663	0.011	0	LE
Fgf9	0	0.907815	0.679	0.006	0	LE
Ttpa	0	0.883288	0.633	0.012	0	LE
Perp	0	0.882169	0.638	0.027	0	LE
Hoxb6	0	0.868823	0.709	0.047	0	LE
Slc5a11	0	0.839594	0.541	0.003	0	LE
Acod1	0	0.818429	0.311	0.004	0	LE
Lrrc31	0	0.814822	0.592	0.004	0	LE
Arhgef28	0	0.802693	0.658	0.049	0	LE
Tacstd2	0	0.798468	0.531	0.021	0	LE
Trpm6	0	0.780636	0.617	0.009	0	LE
Cobl	0	0.768571	0.628	0.028	0	LE
Ehf	0	0.735439	0.648	0.022	0	LE
Paqr5	0	0.731516	0.622	0.008	0	LE
Crb3	0	0.718098	0.648	0.018	0	LE
Them5	0	0.670292	0.408	0	0	LE
Wwc1	0	0.669047	0.628	0.017	0	LE
Il17re	0	0.638235	0.607	0.01	0	LE
Dlx5	0	0.633421	0.49	0.021	0	LE
Tll1	0	0.622413	0.449	0.015	0	LE
Ihh	0	0.617171	0.311	0.002	0	LE
Irf6	0	0.606524	0.556	0.013	0	LE
Krtcap3	0	0.60614	0.546	0.025	0	LE
Gabrp	0	0.599724	0.52	0.004	0	LE
Fermt1	0	0.592462	0.52	0.014	0	LE
Tmprss2	0	0.592436	0.556	0.019	0	LE
Cxcl17	0	0.586623	0.449	0.018	0	LE
Hnf1b	0	0.570642	0.587	0.008	0	LE
Cndp1	0	0.566334	0.423	0.011	0	LE
Il1f6	0	0.56533	0.26	0	0	LE
Slc44a4	0	0.563811	0.526	0.01	0	LE
Atg9b	0	0.542295	0.526	0.01	0	LE
Cgn	0	0.536096	0.551	0.015	0	LE
Nfe2l3	0	0.526012	0.52	0.014	0	LE
Eps8l2	0	0.520194	0.5	0.015	0	LE
Erbb3	0	0.517022	0.515	0.02	0	LE
Pcsk6	0	0.477078	0.541	0.018	0	LE
Rassf7	0	0.475362	0.546	0.019	0	LE
Ppl	0	0.471764	0.485	0.015	0	LE
Hmga2	0	0.45911	0.418	0.013	0	LE
2310043M15Rik	0	0.449836	0.469	0.004	0	LE
Slc16a11	0	0.444313	0.439	0.007	0	LE
Msln	0	0.444263	0.23	0.001	0	LE
Dsp	0	0.43594	0.434	0.016	0	LE
Wnt11	0	0.434148	0.423	0.012	0	LE
Epb41l4b	0	0.4329	0.459	0.012	0	LE
F2rl1	0	0.428548	0.459	0.015	0	LE
Ptprr	0	0.423018	0.408	0.003	0	LE
Grb7	0	0.418997	0.48	0.013	0	LE
Tspan1	0	0.41245	0.444	0.004	0	LE
Cldn23	0	0.404722	0.383	0.012	0	LE
Ocln	0	0.402913	0.48	0.012	0	LE
Ptger2	0	0.40069	0.454	0.01	0	LE
Prss8	0	0.400331	0.434	0.013	0	LE
Smim22	0	0.399586	0.439	0.016	0	LE
Cblc	0	0.396401	0.439	0.008	0	LE
Epha1	0	0.384552	0.413	0.015	0	LE
Epn3	0	0.380696	0.393	0.01	0	LE
Pax2	0	0.375924	0.434	0.007	0	LE
Cdcp1	0	0.375607	0.367	0.007	0	LE
Dsg2	0	0.371804	0.429	0.012	0	LE
Lgr5	0	0.356186	0.332	0.008	0	LE
Urah	0	0.352576	0.367	0.012	0	LE
Sdcbp2	0	0.349161	0.413	0.015	0	LE
Ovol1	0	0.340702	0.357	0.005	0	LE
Acat3	0	0.334337	0.316	0.006	0	LE
Mal2	0	0.331749	0.378	0.005	0	LE
Ap1m2	0	0.330429	0.439	0.014	0	LE
Erich3	0	0.323815	0.357	0.001	0	LE
1110002E22Rik	0	0.319816	0.224	0.003	0	LE
Esrp1	0	0.315968	0.383	0.012	0	LE
Pard6b	0	0.308165	0.388	0.008	0	LE
Ptgdr	0	0.293319	0.25	0.002	0	LE
Upk3bl	0	0.289005	0.316	0	0	LE
Sema3e	0	0.284228	0.321	0.005	0	LE
Lypd1	0	0.280617	0.245	0.004	0	LE
Pls1	0	0.267368	0.398	0.003	0	LE
Asprv1	0	0.264721	0.219	0.002	0	LE
F5	6.39943e-297	0.431053	0.327	0.011	1.32289e-292	LE
Slc35g1	1.01584e-296	0.523647	0.515	0.029	2.09994e-292	LE
Rnf128	2.61797e-292	0.551641	0.531	0.031	5.41188e-288	LE
Plet1	4.70962e-288	0.816921	0.423	0.02	9.73572e-284	LE
Rhpn2	4.38104e-282	0.441284	0.454	0.024	9.05648e-278	LE
Cxadr	1.47132e-279	0.59455	0.561	0.037	3.04152e-275	LE
Pkhd1l1	5.6651e-278	0.464448	0.327	0.011	1.17109e-273	LE
Ifitm6	1.68217e-276	0.908762	0.444	0.023	3.47738e-272	LE
Lsr	3.99996e-273	0.557359	0.617	0.046	8.26871e-269	LE
Mtcl1	5.49589e-265	0.440323	0.367	0.016	1.13611e-260	LE
2610528J11Rik	1.41557e-259	0.254489	0.342	0.014	2.92627e-255	LE
Il1a	2.23338e-259	0.322682	0.219	0.005	4.61683e-255	LE
Tmed6	1.99033e-258	0.315144	0.342	0.014	4.11441e-254	LE
Arnt2	3.02055e-258	0.400136	0.403	0.02	6.24408e-254	LE
Blnk	4.07574e-257	0.722312	0.663	0.057	8.42537e-253	LE
Sgms2	4.8421e-256	1.33802	0.76	0.083	1.00096e-251	LE
Mycn	2.99955e-250	0.437774	0.413	0.022	6.20067e-246	LE
Depdc7	8.27146e-248	0.814542	0.668	0.066	1.70988e-243	LE
Kctd1	2.39009e-247	0.625916	0.592	0.047	4.9408e-243	LE
Hoxb8	9.25249e-244	0.528811	0.546	0.041	1.91267e-239	LE
Elovl7	3.77392e-243	0.29937	0.357	0.016	7.80145e-239	LE
Myo1d	3.79315e-241	0.777433	0.689	0.072	7.84119e-237	LE
Spint2	2.5921e-238	1.77533	0.934	0.159	5.3584e-234	LE
Myh14	1.38935e-235	0.35423	0.352	0.017	2.87207e-231	LE
Krt19	3.58551e-233	0.969	0.495	0.036	7.41197e-229	LE
Fxyd3	1.42009e-232	1.23822	0.847	0.118	2.93561e-228	LE
Adgrg1	3.32814e-231	0.501195	0.546	0.043	6.87994e-227	LE
Mal	7.41177e-230	0.500988	0.546	0.042	1.53216e-225	LE
Npnt	2.50372e-222	0.699038	0.566	0.049	5.17569e-218	LE
Scg5	5.60561e-220	0.356004	0.26	0.009	1.15879e-215	LE
Cda	1.76679e-219	1.01129	0.684	0.078	3.65231e-215	LE
Klf5	1.68184e-216	1.17745	0.801	0.113	3.47671e-212	LE
Chdh	3.22906e-216	0.398459	0.393	0.023	6.67511e-212	LE
Igf2bp2	7.46114e-212	0.418557	0.469	0.034	1.54237e-207	LE
Tmc4	1.04961e-206	0.767038	0.709	0.088	2.16975e-202	LE
Hoxb7	2.63782e-201	0.684614	0.622	0.066	5.45291e-197	LE
Zfp7	5.06574e-200	0.703776	0.556	0.053	1.04719e-195	LE
Rab11fip1	6.3077e-198	0.714953	0.602	0.062	1.30393e-193	LE
Lifr	5.70405e-197	1.19648	0.811	0.126	1.17914e-192	LE
Msx1	1.47966e-196	0.645304	0.546	0.052	3.05876e-192	LE
Mapk13	2.06904e-195	0.365374	0.429	0.031	4.27712e-191	LE
Mpzl2	3.09737e-195	0.540883	0.531	0.049	6.40287e-191	LE
Lcn2	3.24228e-193	0.50869	0.378	0.024	6.70244e-189	LE
Slc46a2	5.84661e-190	0.296875	0.265	0.012	1.20861e-185	LE
Tnk1	2.32211e-188	0.291272	0.26	0.011	4.80026e-184	LE
Hpn	8.19085e-187	0.354891	0.418	0.031	1.69321e-182	LE
Paox	2.31473e-185	1.22518	0.791	0.135	4.785e-181	LE
Atp1b1	4.81479e-185	1.28583	0.832	0.144	9.95314e-181	LE
Hal	1.17042e-183	0.380754	0.393	0.027	2.41949e-179	LE
Llgl2	1.35703e-175	0.295952	0.352	0.023	2.80525e-171	LE
Dpp4	2.43342e-175	0.67771	0.561	0.06	5.03036e-171	LE
Arg2	2.49888e-175	0.457063	0.474	0.042	5.16569e-171	LE
Porcn	2.68074e-172	0.518733	0.469	0.043	5.54163e-168	LE
Hook1	1.42305e-168	0.329248	0.418	0.034	2.94173e-164	LE
Cystm1	1.77062e-167	0.741451	0.689	0.097	3.66022e-163	LE
Cmtm8	9.6054e-167	0.576393	0.597	0.072	1.98563e-162	LE
Chac2	7.66531e-166	0.625364	0.52	0.057	1.58457e-161	LE
Casz1	1.78297e-162	0.591303	0.587	0.071	3.68576e-158	LE
Slpi	2.92297e-162	0.413121	0.321	0.021	6.04237e-158	LE
Rbm47	1.84545e-159	0.534267	0.556	0.064	3.81492e-155	LE
Tuft1	7.32556e-156	0.463683	0.398	0.034	1.51434e-151	LE
Acsl4	1.36045e-154	1.46298	0.827	0.19	2.81232e-150	LE
Cndp2	1.67502e-154	1.51501	0.857	0.211	3.4626e-150	LE
Pgf	5.89527e-154	0.913901	0.393	0.034	1.21867e-149	LE
Acss1	2.22365e-153	0.344325	0.444	0.042	4.59674e-149	LE
Patj	3.02293e-153	0.315249	0.434	0.04	6.24901e-149	LE
Tox3	5.72709e-152	0.281421	0.398	0.034	1.1839e-147	LE
Cdo1	2.05814e-151	0.500897	0.48	0.051	4.25458e-147	LE
Serinc2	3.33648e-151	0.277453	0.357	0.028	6.89718e-147	LE
Rgl3	4.85805e-148	0.366158	0.408	0.037	1.00426e-143	LE
Emb	8.15862e-148	1.31971	0.908	0.213	1.68655e-143	LE
Ddr1	6.62588e-147	0.637991	0.679	0.11	1.3697e-142	LE
Ankrd29	1.86325e-145	0.443433	0.49	0.055	3.85171e-141	LE
Rab3ip	7.17424e-145	0.598674	0.628	0.094	1.48306e-140	LE
Fam213a	5.20285e-144	1.94302	0.913	0.278	1.07553e-139	LE
Gpx2	6.30035e-144	0.66531	0.51	0.06	1.30241e-139	LE
Fgfr2	7.49661e-143	0.458128	0.434	0.044	1.5497e-138	LE
Chchd10	8.07391e-143	0.905126	0.765	0.146	1.66904e-138	LE
Ptprf	6.6774e-141	0.803775	0.709	0.128	1.38035e-136	LE
Als2cl	1.65316e-140	0.288312	0.281	0.018	3.41741e-136	LE
Cited4	3.32263e-139	0.508271	0.515	0.061	6.86855e-135	LE
Tnfrsf21	8.5789e-138	0.530548	0.602	0.087	1.77343e-133	LE
Olfm1	1.11125e-134	2.78633	0.867	0.268	2.29717e-130	LE
Map7	3.9037e-133	0.302237	0.388	0.037	8.06973e-129	LE
Car12	4.44701e-133	0.39977	0.434	0.045	9.19287e-129	LE
Hdac11	4.96744e-133	0.513429	0.531	0.072	1.02687e-128	LE
Slco4a1	2.57386e-131	0.306887	0.321	0.026	5.32068e-127	LE
Dram1	1.10074e-126	0.761364	0.653	0.121	2.27545e-122	LE
Sox17	1.74463e-124	0.790954	0.566	0.082	3.6065e-120	LE
Oit1	7.2973e-124	0.372071	0.255	0.017	1.5085e-119	LE
Gcnt2	2.04276e-123	0.801084	0.668	0.127	4.22278e-119	LE
Tmem30b	9.69627e-123	0.285883	0.393	0.041	2.00441e-118	LE
Glis3	2.08393e-121	0.325817	0.434	0.05	4.3079e-117	LE
Sh3yl1	2.41639e-119	0.285498	0.362	0.036	4.99516e-115	LE
Klc3	2.64287e-118	0.268675	0.332	0.03	5.46334e-114	LE
Plpp2	1.23165e-116	0.628067	0.679	0.136	2.54606e-112	LE
Me1	6.90903e-116	0.473378	0.5	0.072	1.42823e-111	LE
Dgat2	2.36454e-114	0.425911	0.464	0.062	4.88797e-110	LE
Pigr	2.50044e-114	0.608107	0.393	0.044	5.16891e-110	LE
Nceh1	2.32619e-113	0.949416	0.724	0.171	4.8087e-109	LE
Lama5	3.40678e-113	0.481143	0.49	0.068	7.04249e-109	LE
Ttc39b	6.97193e-113	0.744565	0.699	0.15	1.44124e-108	LE
Prom1	2.68474e-112	0.347821	0.439	0.053	5.5499e-108	LE
Folr1	3.30524e-110	0.340628	0.255	0.02	6.83258e-106	LE
Cyp2s1	8.13907e-110	0.362923	0.327	0.032	1.68251e-105	LE
Nhsl1	8.84237e-110	0.417568	0.485	0.068	1.82789e-105	LE
Ddx52	9.41067e-110	1.19863	0.827	0.283	1.94537e-105	LE
Cldn10	2.41055e-109	1.19225	0.719	0.176	4.98309e-105	LE
Ggh	6.70187e-109	2.74348	0.903	0.418	1.38541e-104	LE
Acer2	5.82779e-108	0.267955	0.327	0.032	1.20472e-103	LE
Ifitm1	3.50092e-106	2.08237	0.964	0.564	7.2371e-102	LE
Clcf1	5.35811e-106	0.398302	0.454	0.063	1.10763e-101	LE
Slc39a8	2.00034e-104	0.808314	0.556	0.097	4.1351e-100	LE
Napsa	2.28316e-104	0.657126	0.551	0.088	4.71975e-100	LE
F3	6.01269e-103	1.6969	0.878	0.329	1.24294e-98	LE
Tmem238	8.44679e-103	0.844311	0.76	0.209	1.74612e-98	LE
Nexmif	9.50799e-101	0.274228	0.321	0.033	1.96549e-96	LE
Fam20c	9.97416e-101	0.709695	0.643	0.142	2.06186e-96	LE
Mme	4.85751e-100	0.855102	0.658	0.149	1.00414e-95	LE
Ndrg1	9.85535e-100	1.4936	0.837	0.316	2.0373e-95	LE
Tuba4a	5.2109e-99	0.694713	0.735	0.177	1.0772e-94	LE
Hoxb5	3.31048e-98	0.287072	0.337	0.037	6.84343e-94	LE
Frat2	1.85012e-97	0.608028	0.536	0.097	3.82456e-93	LE
4430402I18Rik	1.97717e-95	0.305043	0.245	0.02	4.08721e-91	LE
Myo6	4.44219e-94	1.26476	0.837	0.333	9.18289e-90	LE
Cd24a	7.08617e-94	0.886061	0.689	0.161	1.46485e-89	LE
Fuom	9.46579e-94	1.03256	0.704	0.2	1.95677e-89	LE
Unc13b	1.00794e-92	0.257019	0.327	0.037	2.08362e-88	LE
Shroom2	1.99337e-92	0.394959	0.434	0.065	4.12069e-88	LE
Fitm2	3.81366e-92	0.293689	0.383	0.05	7.8836e-88	LE
Hbegf	4.70553e-92	1.63176	0.663	0.179	9.72728e-88	LE
Ezr	6.6159e-91	1.22427	0.827	0.311	1.36764e-86	LE
Met	2.73867e-90	0.315255	0.398	0.054	5.66138e-86	LE
Lurap1l	6.9983e-87	0.330287	0.362	0.048	1.44669e-82	LE
Slc5a3	1.15414e-85	1.29942	0.796	0.287	2.38583e-81	LE
Sema3c	1.29969e-85	0.957072	0.755	0.243	2.68671e-81	LE
Vps13c	1.63208e-85	1.05625	0.801	0.278	3.37383e-81	LE
Mrps6	2.53562e-85	1.10227	0.806	0.321	5.24164e-81	LE
Fgd3	4.53454e-83	0.287045	0.332	0.041	9.37381e-79	LE
Kank3	1.34498e-82	0.50828	0.577	0.12	2.78033e-78	LE
Smagp	8.01896e-82	0.479689	0.602	0.125	1.65768e-77	LE
Fjx1	2.50775e-81	0.399829	0.449	0.077	5.18403e-77	LE
Slc2a1	4.70796e-81	0.702896	0.658	0.169	9.73229e-77	LE
Pmaip1	2.91028e-80	0.29571	0.444	0.072	6.01612e-76	LE
Avpi1	5.17259e-80	0.671808	0.745	0.23	1.06928e-75	LE
Map3k5	5.42003e-80	0.387725	0.454	0.079	1.12043e-75	LE
D030056L22Rik	7.20943e-80	0.727329	0.638	0.17	1.49033e-75	LE
Trim13	6.96729e-79	0.293594	0.362	0.053	1.44028e-74	LE
Bcat1	7.32418e-78	0.497087	0.474	0.091	1.51405e-73	LE
Pck1	1.51017e-76	0.279473	0.25	0.026	3.12182e-72	LE
Tpd52	1.54624e-76	0.545243	0.745	0.207	3.19639e-72	LE
Pawr	1.03562e-75	0.429959	0.434	0.075	2.14084e-71	LE
Fam110c	1.054e-75	0.269759	0.306	0.039	2.17882e-71	LE
Frmd4b	5.80315e-75	0.78538	0.735	0.23	1.19963e-70	LE
Itpr2	7.36907e-75	0.951633	0.714	0.23	1.52333e-70	LE
Tmem176a	2.62546e-74	1.25008	0.923	0.618	5.42736e-70	LE
Mgll	8.72509e-74	0.530358	0.587	0.135	1.80365e-69	LE
Ldhb	2.63137e-73	1.161	0.862	0.437	5.43957e-69	LE
Tmem176b	3.0497e-73	1.33145	0.934	0.687	6.30435e-69	LE
Adi1	3.67583e-72	0.733938	0.607	0.163	7.59868e-68	LE
Pdgfa	9.70604e-71	0.562811	0.612	0.156	2.00643e-66	LE
Shmt1	3.1979e-70	0.313933	0.413	0.075	6.61069e-66	LE
Cd14	3.39117e-70	0.673753	0.628	0.156	7.01022e-66	LE
Mpc2	9.06141e-70	1.13874	0.898	0.695	1.87317e-65	LE
Gdf15	6.64746e-69	1.18498	0.429	0.085	1.37416e-64	LE
Atp11a	7.62528e-69	0.76573	0.714	0.26	1.5763e-64	LE
Gnpnat1	1.02864e-68	0.62324	0.663	0.204	2.12641e-64	LE
Sec23b	1.16453e-68	0.703278	0.658	0.206	2.40731e-64	LE
Jup	1.44523e-68	0.389981	0.541	0.122	2.98758e-64	LE
Exoc6	1.16094e-67	0.322934	0.439	0.083	2.39989e-63	LE
Neu1	1.98114e-67	0.718581	0.709	0.231	4.09541e-63	LE
Ifit3b	2.58615e-67	0.268852	0.255	0.03	5.3461e-63	LE
Gsto1	3.45054e-67	1.2598	0.796	0.396	7.13295e-63	LE
C77080	3.61334e-67	0.296395	0.378	0.064	7.4695e-63	LE
Rab11a	4.09849e-67	1.04174	0.852	0.516	8.47241e-63	LE
Hoxb4	6.03555e-67	0.339813	0.48	0.098	1.24767e-62	LE
Mt2	1.36499e-65	1.08831	0.806	0.345	2.82171e-61	LE
F11r	2.32914e-65	0.331298	0.52	0.11	4.8148e-61	LE
Dhcr24	1.91324e-64	0.52798	0.449	0.094	3.95505e-60	LE
Fnbp1l	8.15306e-64	0.6656	0.74	0.262	1.6854e-59	LE
Hagh	2.01911e-63	0.53727	0.689	0.232	4.1739e-59	LE
Enah	2.18647e-63	0.691498	0.74	0.278	4.51988e-59	LE
Sphk1	2.03347e-62	0.472153	0.5	0.12	4.20358e-58	LE
Hif1a	2.5705e-62	1.05217	0.878	0.599	5.31375e-58	LE
H6pd	2.57494e-62	0.687573	0.668	0.222	5.32291e-58	LE
Bid	3.6377e-62	0.255825	0.332	0.054	7.51986e-58	LE
Rab20	5.37046e-62	0.430654	0.577	0.154	1.11018e-57	LE
Sfi1	3.64327e-61	0.310068	0.337	0.057	7.53138e-57	LE
Tmem160	4.21448e-61	0.985509	0.852	0.524	8.71218e-57	LE
Slc12a2	2.03672e-60	0.921198	0.709	0.266	4.21031e-56	LE
Hspb1	3.13581e-60	1.39061	0.832	0.428	6.48235e-56	LE
Tmbim6	4.12907e-60	0.883913	0.903	0.805	8.53562e-56	LE
Fam174b	8.03692e-60	0.271465	0.423	0.086	1.66139e-55	LE
Golga4	8.48833e-60	0.946304	0.801	0.396	1.75471e-55	LE
Atp6v1a	2.67639e-59	0.857762	0.801	0.422	5.53264e-55	LE
Nucb2	3.24097e-59	0.771102	0.806	0.352	6.69974e-55	LE
Rassf4	3.00933e-58	0.330245	0.469	0.099	6.22089e-54	LE
Arhgef5	3.0129e-58	0.494157	0.587	0.168	6.22826e-54	LE
Vps37d	3.91236e-58	0.255027	0.337	0.058	8.08764e-54	LE
Agpat5	1.54845e-57	1.08515	0.74	0.334	3.20096e-53	LE
Dtnb	1.94927e-57	0.277492	0.388	0.077	4.02953e-53	LE
Epha2	5.3452e-57	0.274661	0.337	0.059	1.10496e-52	LE
Lcor	2.80113e-56	0.439013	0.474	0.112	5.79049e-52	LE
Slc25a33	3.02109e-56	0.414372	0.48	0.117	6.2452e-52	LE
C3	3.7863e-56	0.454876	0.796	0.271	7.82704e-52	LE
Agps	1.24599e-55	0.683771	0.668	0.242	2.57572e-51	LE
Cyba	1.49122e-55	0.922451	0.929	0.811	3.08265e-51	LE
Chp1	2.16309e-55	0.639053	0.684	0.258	4.47153e-51	LE
Asf1a	3.71609e-55	0.689497	0.73	0.32	7.68191e-51	LE
Lbp	4.55566e-55	0.699502	0.714	0.275	9.41746e-51	LE
Tmem50b	8.82067e-55	0.328002	0.505	0.124	1.82341e-50	LE
Abcc3	1.18948e-54	0.348255	0.398	0.082	2.4589e-50	LE
Galnt11	1.61382e-54	0.623826	0.648	0.229	3.33609e-50	LE
Tprn	3.46442e-54	0.271564	0.26	0.038	7.16166e-50	LE
Mt1	6.59255e-54	1.38131	0.878	0.598	1.36281e-49	LE
Limk2	9.39588e-54	0.418496	0.536	0.148	1.94232e-49	LE
Hoxb2	9.75385e-54	0.315717	0.413	0.088	2.01632e-49	LE
Ptpn14	5.98449e-53	0.38408	0.454	0.107	1.23711e-48	LE
S100pbp	8.32606e-53	0.504349	0.551	0.163	1.72116e-48	LE
Gadd45a	2.21601e-52	0.799595	0.653	0.242	4.58093e-48	LE
Ifitm3	3.48369e-52	0.799591	0.969	0.874	7.20149e-48	LE
Ppp1r9a	9.87882e-52	0.255417	0.362	0.072	2.04215e-47	LE
Pgap1	1.60087e-51	0.555557	0.332	0.064	3.30932e-47	LE
Stxbp2	5.07101e-51	0.33269	0.474	0.117	1.04828e-46	LE
Hsd11b1	8.36338e-51	0.926659	0.474	0.133	1.72888e-46	LE
Yars	3.20123e-50	0.485485	0.561	0.175	6.61757e-46	LE
Sdc4	5.44061e-50	1.21604	0.821	0.546	1.12468e-45	LE
Zfp608	1.26041e-49	0.497691	0.587	0.194	2.60551e-45	LE
Afdn	3.48983e-49	0.6091	0.719	0.301	7.21418e-45	LE
Psmb5	3.60015e-49	0.771537	0.862	0.683	7.44224e-45	LE
Sytl2	6.21618e-49	0.265707	0.357	0.073	1.28501e-44	LE
Nectin2	9.79892e-49	0.571142	0.689	0.281	2.02563e-44	LE
Ptprk	2.13476e-48	0.330905	0.526	0.147	4.41298e-44	LE
Pmm1	3.36749e-48	0.830326	0.781	0.402	6.96127e-44	LE
Fkbp4	9.57433e-48	0.773066	0.801	0.486	1.97921e-43	LE
Scmh1	1.71581e-47	0.388467	0.607	0.196	3.54692e-43	LE
Prkaa1	2.00968e-47	0.362015	0.51	0.146	4.15441e-43	LE
Mgst1	6.81962e-47	0.86227	0.842	0.51	1.40975e-42	LE
Slc39a6	1.05215e-46	0.551166	0.633	0.234	2.175e-42	LE
Foxo1	2.05346e-46	0.692421	0.791	0.411	4.24491e-42	LE
Cd9	2.72442e-46	0.900193	0.888	0.656	5.63191e-42	LE
Gsr	2.87224e-46	0.414798	0.587	0.194	5.9375e-42	LE
Zfp398	3.16043e-46	0.338728	0.367	0.082	6.53324e-42	LE
Tspan14	3.92393e-46	0.385226	0.536	0.165	8.11156e-42	LE
Car2	9.09915e-46	0.870393	0.485	0.139	1.88098e-41	LE
Slc43a2	1.27466e-45	0.340703	0.5	0.139	2.63497e-41	LE
Lap3	2.2919e-45	0.751298	0.781	0.438	4.73781e-41	LE
Tm4sf1	2.81267e-45	0.60551	0.735	0.289	5.81435e-41	LE
Las1l	4.00877e-45	0.65115	0.673	0.299	8.28693e-41	LE
Ormdl2	5.00064e-45	0.390315	0.582	0.191	1.03373e-40	LE
Zfhx3	5.80046e-45	0.680546	0.77	0.399	1.19907e-40	LE
Fam60a	8.79722e-45	0.459239	0.592	0.202	1.81856e-40	LE
Ctps	1.27952e-44	0.426851	0.556	0.187	2.64503e-40	LE
Rpl37	2.89321e-44	0.415717	0.99	0.994	5.98084e-40	LE
Ctsb	3.18326e-44	0.674653	0.923	0.814	6.58043e-40	LE
Synrg	3.26672e-44	0.477499	0.622	0.23	6.75295e-40	LE
Gpcpd1	3.58779e-44	0.372235	0.505	0.147	7.41669e-40	LE
Gstm5	9.8633e-44	1.09081	0.816	0.506	2.03894e-39	LE
Rcan1	1.03724e-43	1.03924	0.526	0.186	2.14417e-39	LE
Fam199x	1.07675e-43	0.328617	0.372	0.088	2.22586e-39	LE
Mtr	1.4484e-43	0.354969	0.464	0.133	2.99414e-39	LE
Cdh13	3.77612e-43	0.366756	0.347	0.077	7.806e-39	LE
Etl4	4.02687e-43	0.367285	0.469	0.132	8.32435e-39	LE
Tns3	2.90765e-42	0.319662	0.449	0.123	6.0107e-38	LE
Aktip	6.79191e-42	0.293353	0.459	0.126	1.40402e-37	LE
Ccnd1	8.65495e-42	0.526293	0.653	0.232	1.78915e-37	LE
Lama1	1.42574e-41	0.25977	0.224	0.037	2.9473e-37	LE
Sgms1	4.96599e-41	0.31815	0.474	0.132	1.02657e-36	LE
Ctsd	7.13501e-41	0.510092	0.908	0.756	1.47495e-36	LE
Fkbp1a	1.17363e-40	0.685781	0.888	0.792	2.42612e-36	LE
Slc45a4	1.17543e-40	0.359316	0.51	0.158	2.42985e-36	LE
Gnpda1	1.70183e-40	0.26871	0.357	0.085	3.51802e-36	LE
Itpkc	2.02414e-40	0.314298	0.383	0.095	4.1843e-36	LE
Tubb4b	2.52131e-40	0.779386	0.832	0.578	5.21204e-36	LE
Nav2	2.98615e-40	0.323859	0.423	0.114	6.17298e-36	LE
Cyb5r3	1.24199e-39	0.814326	0.827	0.56	2.56744e-35	LE
Mettl26	3.0253e-39	0.464628	0.643	0.267	6.25391e-35	LE
Emc6	4.27158e-39	0.562129	0.776	0.422	8.8302e-35	LE
Agpat4	4.52363e-39	0.540831	0.597	0.238	9.35125e-35	LE
Bcam	4.89625e-39	0.372788	0.469	0.139	1.01215e-34	LE
Ets2	5.50726e-39	0.465743	0.689	0.288	1.13846e-34	LE
Bcar1	8.00701e-39	0.330341	0.474	0.149	1.65521e-34	LE
Hebp2	1.05202e-38	0.315899	0.423	0.121	2.17474e-34	LE
Syne2	1.11565e-38	0.7034	0.719	0.338	2.30627e-34	LE
Cpt1a	1.61472e-38	0.549104	0.612	0.254	3.33795e-34	LE
Pfdn2	1.85935e-38	0.612928	0.832	0.598	3.84366e-34	LE
Arid5b	3.33295e-38	0.767981	0.847	0.617	6.88987e-34	LE
Sh3rf1	1.00203e-37	0.331458	0.469	0.147	2.0714e-33	LE
Tbc1d1	1.00298e-37	0.482612	0.556	0.203	2.07336e-33	LE
Mapk6	1.1946e-37	0.503992	0.628	0.253	2.46948e-33	LE
Myo10	1.37472e-37	0.422456	0.582	0.207	2.84183e-33	LE
Itpr3	1.56295e-37	0.331098	0.327	0.077	3.23094e-33	LE
Agpat2	3.02849e-37	0.405175	0.485	0.157	6.26049e-33	LE
Hexb	4.22041e-37	0.393034	0.719	0.34	8.72444e-33	LE
Pigyl	4.94693e-37	0.534281	0.653	0.302	1.02263e-32	LE
Wls	6.10302e-37	0.743943	0.847	0.547	1.26162e-32	LE
Ergic2	8.59254e-37	0.912535	0.776	0.475	1.77625e-32	LE
Atp6v1b2	9.6864e-37	0.484012	0.607	0.24	2.00237e-32	LE
Bcl2l1	1.11687e-36	0.362582	0.485	0.156	2.30879e-32	LE
Xrcc1	1.40398e-36	0.332385	0.51	0.173	2.90231e-32	LE
Bag1	1.47138e-36	0.657194	0.862	0.733	3.04163e-32	LE
Efna1	1.9371e-36	0.258	0.367	0.093	4.00438e-32	LE
Ydjc	3.61828e-36	0.403769	0.459	0.148	7.47971e-32	LE
Pink1	4.28994e-36	0.424074	0.622	0.262	8.86817e-32	LE
Prkab1	7.21768e-36	0.299591	0.459	0.14	1.49204e-31	LE
1700017B05Rik	9.44994e-36	0.397073	0.582	0.232	1.95349e-31	LE
Fbxl5	1.02232e-35	0.389994	0.592	0.235	2.11335e-31	LE
Alcam	1.25253e-35	0.35328	0.5	0.162	2.58924e-31	LE
1300002E11Rik	1.4489e-35	0.364083	0.526	0.186	2.99517e-31	LE
Sec11a	1.52835e-35	0.707702	0.857	0.739	3.15941e-31	LE
Mrpl21	1.56774e-35	0.709644	0.791	0.51	3.24083e-31	LE
Adamts9	2.29178e-35	0.588495	0.73	0.356	4.73756e-31	LE
Tmem63b	5.17557e-35	0.35818	0.49	0.163	1.06989e-30	LE
Ell2	1.16097e-34	0.337001	0.454	0.143	2.39995e-30	LE
mt-Nd1	1.2884e-34	0.61312	0.939	0.99	2.66338e-30	LE
Zbtb10	1.71015e-34	0.403479	0.571	0.215	3.53523e-30	LE
Noct	5.0493e-34	0.320149	0.372	0.105	1.04379e-29	LE
Mast4	5.28368e-34	0.48964	0.684	0.315	1.09224e-29	LE
Dcxr	6.95909e-34	0.45348	0.541	0.207	1.43858e-29	LE
Ubash3b	1.39922e-33	0.345317	0.434	0.133	2.89247e-29	LE
Fam3c	1.45764e-33	0.458114	0.643	0.305	3.01324e-29	LE
Cdr2	3.01387e-33	0.370438	0.449	0.147	6.23027e-29	LE
Fbxw11	3.20856e-33	0.290413	0.536	0.192	6.63274e-29	LE
Msi2	3.51356e-33	0.537337	0.684	0.358	7.26323e-29	LE
Trim27	3.61726e-33	0.505052	0.735	0.387	7.47759e-29	LE
Scrib	5.8223e-33	0.294429	0.403	0.119	1.20359e-28	LE
Sbno2	9.20262e-33	0.581107	0.577	0.232	1.90237e-28	LE
mt-Co1	1.05935e-32	0.53741	0.959	0.998	2.18988e-28	LE
Xbp1	1.16025e-32	0.631592	0.786	0.542	2.39848e-28	LE
Asrgl1	1.82079e-32	0.435707	0.566	0.236	3.76394e-28	LE
Tcim	2.91203e-32	0.460249	0.485	0.174	6.01975e-28	LE
Pla2g12a	1.98653e-31	0.293949	0.49	0.179	4.10656e-27	LE
Dstn	2.84234e-31	0.513397	0.872	0.709	5.87569e-27	LE
Prdx5	3.94607e-31	0.687608	0.852	0.773	8.15731e-27	LE
Basp1	4.28162e-31	0.709547	0.689	0.352	8.85095e-27	LE
Matn4	1.07155e-30	0.312023	0.352	0.101	2.21511e-26	LE
Atp6v1e1	1.16127e-30	0.488595	0.776	0.53	2.40058e-26	LE
Tex30	1.3151e-30	0.407021	0.459	0.166	2.71857e-26	LE
Fat1	1.52011e-30	0.267291	0.429	0.138	3.14238e-26	LE
Mthfd1	1.96693e-30	0.304867	0.449	0.158	4.06604e-26	LE
Slc25a37	2.32865e-30	0.302104	0.413	0.13	4.81379e-26	LE
Hpgds	3.29813e-30	0.426014	0.296	0.075	6.8179e-26	LE
Igf1r	3.32513e-30	0.518967	0.735	0.379	6.87371e-26	LE
Stard10	4.03247e-30	0.487642	0.622	0.283	8.33592e-26	LE
Atxn10	9.95156e-30	0.596149	0.796	0.561	2.05719e-25	LE
Sypl	1.10369e-29	0.440589	0.765	0.433	2.28154e-25	LE
Mrps18a	2.05332e-29	0.488083	0.735	0.462	4.24461e-25	LE
Igfbp3	3.3058e-29	0.938399	0.765	0.437	6.83375e-25	LE
Snx7	5.86476e-29	0.293486	0.413	0.139	1.21236e-24	LE
Snrnp25	7.06085e-29	0.328402	0.536	0.216	1.45962e-24	LE
Sestd1	8.58063e-29	0.452491	0.5	0.193	1.77379e-24	LE
Pla2g7	9.53448e-29	0.370449	0.362	0.107	1.97097e-24	LE
Gipc1	1.10323e-28	0.347984	0.612	0.28	2.28059e-24	LE
Pde7a	1.18934e-28	0.332644	0.454	0.155	2.45859e-24	LE
Zfp553	1.32971e-28	0.312414	0.408	0.135	2.74877e-24	LE
Nsun2	1.54495e-28	0.494934	0.679	0.356	3.19372e-24	LE
Slc1a5	1.78842e-28	0.540555	0.755	0.432	3.69701e-24	LE
Sipa1l1	3.71962e-28	0.387573	0.673	0.324	7.68919e-24	LE
Cebpb	7.07583e-28	0.840366	0.832	0.703	1.46271e-23	LE
Mid1ip1	9.76105e-28	0.516635	0.592	0.27	2.0178e-23	LE
Npc1	1.2423e-27	0.265876	0.464	0.165	2.56809e-23	LE
Usp10	2.59684e-27	0.278171	0.566	0.245	5.36819e-23	LE
Cebpa	3.0423e-27	0.301374	0.357	0.106	6.28903e-23	LE
Atp1a1	4.71925e-27	0.548584	0.811	0.591	9.75564e-23	LE
Ctsc	4.94196e-27	0.377754	0.617	0.276	1.0216e-22	LE
Tgif1	7.66735e-27	0.368995	0.709	0.367	1.58499e-22	LE
R3hdm4	8.39573e-27	0.375832	0.668	0.347	1.73556e-22	LE
Dhrs4	8.5607e-27	0.486612	0.638	0.336	1.76967e-22	LE
Cox17	1.09505e-26	0.472515	0.786	0.506	2.26369e-22	LE
Snx2	1.35768e-26	0.48472	0.755	0.491	2.80659e-22	LE
Poldip3	2.65216e-26	0.395359	0.577	0.259	5.48254e-22	LE
Timm8b	3.85169e-26	0.526742	0.755	0.536	7.9622e-22	LE
2510002D24Rik	4.53765e-26	0.303041	0.531	0.22	9.38023e-22	LE
Lcmt1	4.83723e-26	0.380264	0.633	0.318	9.99953e-22	LE
Polr2f	5.4801e-26	0.504262	0.837	0.661	1.13285e-21	LE
Hs6st1	7.09435e-26	0.251947	0.454	0.167	1.46654e-21	LE
Sat1	7.60215e-26	0.856484	0.847	0.708	1.57152e-21	LE
Pip4k2c	9.22624e-26	0.256375	0.449	0.163	1.90725e-21	LE
Ttc5	1.32075e-25	0.402195	0.607	0.292	2.73025e-21	LE
Gnl2	2.03577e-25	0.371999	0.612	0.286	4.20833e-21	LE
Cstf3	2.17518e-25	0.531446	0.51	0.232	4.49653e-21	LE
Eif6	2.24235e-25	0.501811	0.796	0.576	4.63539e-21	LE
Dhx40	4.60009e-25	0.474051	0.628	0.335	9.50931e-21	LE
Cd55	4.96854e-25	0.736745	0.679	0.372	1.0271e-20	LE
Tmem132a	6.37306e-25	0.266105	0.398	0.14	1.31744e-20	LE
Maml3	6.63621e-25	0.289698	0.515	0.213	1.37184e-20	LE
Atp6v0b	1.26253e-24	0.406599	0.878	0.712	2.6099e-20	LE
Pkp4	1.99916e-24	0.295987	0.495	0.205	4.13267e-20	LE
Rnf149	2.48402e-24	0.34248	0.663	0.338	5.13498e-20	LE
Esd	3.25331e-24	0.583448	0.821	0.744	6.72524e-20	LE
Srf	3.68714e-24	0.344886	0.526	0.233	7.62205e-20	LE
Abcb1b	8.44946e-24	0.586886	0.311	0.101	1.74667e-19	LE
Dock1	8.55396e-24	0.392093	0.602	0.302	1.76827e-19	LE
Rabep2	9.33309e-24	0.275245	0.347	0.115	1.92934e-19	LE
Mpp6	1.21449e-23	0.375986	0.648	0.338	2.51059e-19	LE
Abhd11	1.24654e-23	0.264467	0.52	0.23	2.57685e-19	LE
Pak1ip1	1.31572e-23	0.365869	0.704	0.403	2.71986e-19	LE
Pdlim5	1.39004e-23	0.328054	0.577	0.26	2.8735e-19	LE
Tfrc	1.57904e-23	0.308566	0.408	0.154	3.26419e-19	LE
Fam107b	1.75464e-23	0.28799	0.607	0.281	3.6272e-19	LE
Nhp2	2.89944e-23	0.437706	0.806	0.55	5.99371e-19	LE
Ppp4r2	2.9179e-23	0.515542	0.765	0.532	6.03188e-19	LE
Ndufa12	6.45616e-23	0.541511	0.847	0.64	1.33462e-18	LE
Dock7	1.09549e-22	0.407507	0.587	0.285	2.26459e-18	LE
Cuedc1	1.48048e-22	0.25142	0.546	0.237	3.06045e-18	LE
Tnip1	2.44129e-22	0.277443	0.474	0.2	5.04664e-18	LE
Fndc5	2.78864e-22	0.304048	0.423	0.165	5.76468e-18	LE
Selenoi	2.97693e-22	0.340898	0.5	0.222	6.15392e-18	LE
Knop1	3.51445e-22	0.411217	0.684	0.394	7.26507e-18	LE
Cers2	3.56328e-22	0.375551	0.658	0.378	7.36601e-18	LE
Pik3c2a	3.73845e-22	0.29096	0.566	0.254	7.72813e-18	LE
Kif13b	3.94527e-22	0.335783	0.536	0.23	8.15567e-18	LE
Med14	4.61816e-22	0.271318	0.434	0.174	9.54665e-18	LE
Gsn	5.20872e-22	0.323522	0.883	0.714	1.07675e-17	LE
Ubc	5.46903e-22	0.665798	0.934	0.953	1.13056e-17	LE
2810474O19Rik	5.51347e-22	0.52623	0.699	0.463	1.13975e-17	LE
Cdc34	1.0468e-21	0.260485	0.577	0.271	2.16394e-17	LE
Rida	1.22602e-21	0.371449	0.444	0.182	2.53442e-17	LE
Rps7	1.32058e-21	0.271246	0.985	0.992	2.7299e-17	LE
Trim44	1.79378e-21	0.431417	0.719	0.402	3.7081e-17	LE
Med25	1.85706e-21	0.279491	0.52	0.238	3.83892e-17	LE
Rin2	3.65178e-21	0.478718	0.658	0.389	7.54895e-17	LE
Ctbp2	3.68408e-21	0.308106	0.587	0.3	7.61573e-17	LE
Heca	4.3311e-21	0.311387	0.612	0.305	8.95324e-17	LE
Rpl7	4.98279e-21	0.260121	0.974	0.99	1.03004e-16	LE
Ppp1r14b	5.25315e-21	0.413389	0.852	0.706	1.08593e-16	LE
Abca1	6.42096e-21	0.433969	0.684	0.393	1.32734e-16	LE
Hras	1.18475e-20	0.405826	0.73	0.458	2.44912e-16	LE
Ier3	1.30176e-20	1.07551	0.781	0.677	2.691e-16	LE
Cttn	1.77664e-20	0.325127	0.643	0.343	3.67266e-16	LE
Strbp	1.9445e-20	0.260341	0.469	0.203	4.01968e-16	LE
Cgnl1	2.24937e-20	0.37959	0.597	0.309	4.64989e-16	LE
Fbxl3	2.3105e-20	0.358899	0.577	0.29	4.77627e-16	LE
Akap9	2.38749e-20	0.384938	0.765	0.516	4.93542e-16	LE
Braf	3.42979e-20	0.37288	0.526	0.268	7.09006e-16	LE
Ubald2	3.68175e-20	0.414954	0.704	0.472	7.61091e-16	LE
H2afj	6.10253e-20	0.578566	0.888	0.767	1.26152e-15	LE
Rbbp7	9.0278e-20	0.732371	0.842	0.677	1.86623e-15	LE
Sema6a	1.272e-19	0.292876	0.48	0.201	2.62949e-15	LE
Ebp	1.49873e-19	0.40744	0.663	0.408	3.09818e-15	LE
Pdlim4	2.14317e-19	0.492679	0.76	0.528	4.43037e-15	LE
Cltc	3.29662e-19	0.509748	0.837	0.691	6.81477e-15	LE
Cers6	3.99357e-19	0.317222	0.526	0.244	8.2555e-15	LE
Slc35f5	5.11794e-19	0.276085	0.423	0.181	1.05798e-14	LE
Tmem128	5.62131e-19	0.34958	0.592	0.307	1.16204e-14	LE
Pfdn4	9.22166e-19	0.353102	0.571	0.296	1.9063e-14	LE
Eif2b2	1.40924e-18	0.305756	0.5	0.242	2.91317e-14	LE
Jak2	1.48829e-18	0.337232	0.485	0.225	3.07659e-14	LE
Zmpste24	1.62189e-18	0.388291	0.612	0.357	3.35277e-14	LE
Gabarapl1	1.64373e-18	0.439005	0.74	0.499	3.39791e-14	LE
Fam210a	1.86943e-18	0.251389	0.449	0.198	3.86449e-14	LE
Nrbf2	3.01485e-18	0.288901	0.541	0.271	6.2323e-14	LE
Csf1	3.08845e-18	0.379642	0.378	0.16	6.38444e-14	LE
Fth1	3.3463e-18	0.40676	0.985	0.993	6.91747e-14	LE
Kmt5a	3.95371e-18	0.332159	0.699	0.448	8.17311e-14	LE
Ppan	5.79412e-18	0.257435	0.51	0.24	1.19776e-13	LE
Ptp4a1	5.97388e-18	0.358804	0.694	0.456	1.23492e-13	LE
Clasp1	6.70945e-18	0.303797	0.531	0.262	1.38698e-13	LE
Hdgf	7.73316e-18	0.387497	0.801	0.671	1.5986e-13	LE
Arhgap17	9.10283e-18	0.413196	0.709	0.449	1.88174e-13	LE
Fbxo22	1.17881e-17	0.273482	0.546	0.281	2.43683e-13	LE
Ap2b1	1.88523e-17	0.323189	0.658	0.372	3.89715e-13	LE
Suclg2	1.9948e-17	0.259379	0.587	0.319	4.12365e-13	LE
Crot	2.24253e-17	0.278649	0.505	0.247	4.63576e-13	LE
Psmd3	2.51723e-17	0.326669	0.673	0.434	5.20362e-13	LE
Gm47283	2.79838e-17	0.597264	0.867	0.677	5.78481e-13	LE
Atp6v1d	3.75413e-17	0.364658	0.597	0.371	7.76053e-13	LE
Rictor	4.07872e-17	0.254225	0.566	0.289	8.43153e-13	LE
Mif	6.37989e-17	0.423564	0.898	0.799	1.31885e-12	LE
Sgk3	6.44244e-17	0.261642	0.536	0.271	1.33178e-12	LE
Maff	1.10434e-16	0.350275	0.464	0.224	2.28289e-12	LE
Gpat4	1.73045e-16	0.367411	0.51	0.251	3.57718e-12	LE
Park7	1.77655e-16	0.391192	0.862	0.775	3.67248e-12	LE
Tsg101	1.88179e-16	0.329876	0.612	0.361	3.89003e-12	LE
Neat1	2.01776e-16	1.10648	0.832	0.825	4.17112e-12	LE
Plk3	2.04946e-16	0.253411	0.372	0.16	4.23665e-12	LE
Timm17a	2.44642e-16	0.306557	0.704	0.469	5.05725e-12	LE
Immt	2.45909e-16	0.412474	0.735	0.494	5.08343e-12	LE
Alas1	2.73316e-16	0.500316	0.607	0.381	5.64999e-12	LE
Map4	2.77742e-16	0.418602	0.658	0.426	5.74148e-12	LE
Rassf1	4.74196e-16	0.362088	0.648	0.442	9.80257e-12	LE
Eif3b	4.97143e-16	0.342229	0.699	0.455	1.02769e-11	LE
Clint1	5.19315e-16	0.346061	0.74	0.546	1.07353e-11	LE
Ssfa2	8.53957e-16	0.26378	0.429	0.194	1.7653e-11	LE
Slc25a11	8.87124e-16	0.284692	0.684	0.44	1.83386e-11	LE
Actn1	8.96234e-16	0.367692	0.689	0.453	1.8527e-11	LE
Atp6v0e	9.04452e-16	0.355175	0.837	0.79	1.86968e-11	LE
Itga6	9.78681e-16	0.317191	0.541	0.283	2.02313e-11	LE
Rpl36al	1.01699e-15	0.351415	0.903	0.898	2.10232e-11	LE
Wwp1	1.65362e-15	0.276366	0.566	0.287	3.41836e-11	LE
Atf3	1.71516e-15	1.19422	0.628	0.501	3.54558e-11	LE
Actn4	2.58275e-15	0.39556	0.77	0.544	5.33907e-11	LE
Agrn	3.30676e-15	0.264774	0.403	0.18	6.83574e-11	LE
Zfp706	3.35945e-15	0.27038	0.781	0.613	6.94466e-11	LE
Sec62	5.47293e-15	0.45906	0.888	0.808	1.13136e-10	LE
Rps27l	6.89495e-15	0.322458	0.872	0.841	1.42532e-10	LE
Nfe2l2	7.98507e-15	0.30977	0.75	0.567	1.65067e-10	LE
Tcp1	8.12546e-15	0.369948	0.796	0.688	1.6797e-10	LE
Atp5g1	8.79943e-15	0.603767	0.872	0.843	1.81902e-10	LE
Arf1	9.83336e-15	0.355346	0.821	0.805	2.03275e-10	LE
Ddx24	1.13104e-14	0.271969	0.821	0.65	2.33809e-10	LE
Prrc2c	1.21501e-14	0.350585	0.893	0.86	2.51166e-10	LE
Rpn1	1.81801e-14	0.410769	0.776	0.599	3.7582e-10	LE
Ero1l	2.20936e-14	0.2856	0.444	0.22	4.56718e-10	LE
S100a11	2.92139e-14	0.414621	0.908	0.903	6.0391e-10	LE
Gpx4	3.32258e-14	0.440315	0.898	0.877	6.86843e-10	LE
Chka	4.66979e-14	0.650232	0.617	0.424	9.65338e-10	LE
Eif4enif1	4.68021e-14	0.302724	0.439	0.22	9.67494e-10	LE
Btg2	5.36545e-14	0.549019	0.796	0.738	1.10915e-09	LE
Nupr1	6.0194e-14	0.729169	0.515	0.303	1.24433e-09	LE
Cisd1	7.18167e-14	0.384799	0.633	0.399	1.48459e-09	LE
Atp6v1f	7.26678e-14	0.305874	0.801	0.731	1.50219e-09	LE
Gng12	7.38342e-14	0.289651	0.801	0.658	1.5263e-09	LE
Calm2	7.44826e-14	0.448644	0.878	0.898	1.5397e-09	LE
Zfp704	7.53003e-14	0.386554	0.49	0.277	1.55661e-09	LE
Hddc2	7.90442e-14	0.374787	0.49	0.27	1.634e-09	LE
Sdhd	9.81211e-14	0.361932	0.658	0.456	2.02836e-09	LE
Rdh10	1.21996e-13	0.353935	0.515	0.283	2.52189e-09	LE
Uqcr11	1.78159e-13	0.402161	0.878	0.807	3.68291e-09	LE
Comt	2.02366e-13	0.345111	0.735	0.536	4.18331e-09	LE
Adipor2	2.58079e-13	0.317643	0.566	0.326	5.33501e-09	LE
Naxd	3.25476e-13	0.259153	0.638	0.412	6.72823e-09	LE
Sod2	3.30515e-13	0.283466	0.689	0.495	6.83242e-09	LE
Aldoa	3.51311e-13	0.329662	0.852	0.819	7.26231e-09	LE
Pdia4	3.56408e-13	0.354063	0.724	0.533	7.36766e-09	LE
mt-Co3	3.96675e-13	0.356159	0.969	0.998	8.20007e-09	LE
Timm13	4.67448e-13	0.397723	0.842	0.721	9.66309e-09	LE
Mdh2	5.87689e-13	0.288188	0.811	0.687	1.21487e-08	LE
Tpi1	7.87018e-13	0.334656	0.842	0.728	1.62692e-08	LE
Ybx1	9.70892e-13	0.30192	0.959	0.953	2.00703e-08	LE
Pdia6	1.00227e-12	0.374429	0.872	0.795	2.0719e-08	LE
Myof	1.31689e-12	0.378356	0.577	0.362	2.72228e-08	LE
Mybbp1a	1.33152e-12	0.33252	0.658	0.423	2.75251e-08	LE
Dusp5	1.38987e-12	0.481741	0.5	0.293	2.87314e-08	LE
Nbeal1	1.45025e-12	0.295732	0.622	0.397	2.99796e-08	LE
Uchl3	1.73748e-12	0.255594	0.602	0.352	3.59172e-08	LE
Ppm1a	1.84889e-12	0.256709	0.668	0.433	3.82202e-08	LE
Ktn1	2.15162e-12	0.359471	0.755	0.541	4.44784e-08	LE
Tex264	2.91764e-12	0.276011	0.592	0.381	6.03134e-08	LE
Fosl2	3.20609e-12	0.37384	0.755	0.568	6.62762e-08	LE
Ahsa1	3.36324e-12	0.260297	0.699	0.487	6.95249e-08	LE
Anxa7	3.62514e-12	0.278398	0.597	0.398	7.49389e-08	LE
Wasl	4.15741e-12	0.321494	0.607	0.412	8.5942e-08	LE
mt-Atp6	4.24428e-12	0.329181	0.969	0.998	8.77378e-08	LE
Strn3	5.32803e-12	0.336482	0.714	0.523	1.10141e-07	LE
H13	5.38485e-12	0.27251	0.755	0.555	1.11316e-07	LE
Calr	5.38902e-12	0.344063	0.898	0.9	1.11402e-07	LE
Sdf2l1	5.51312e-12	0.385972	0.531	0.328	1.13967e-07	LE
Chmp5	9.29117e-12	0.285366	0.719	0.563	1.92067e-07	LE
Hspd1	1.15651e-11	0.275561	0.837	0.752	2.39074e-07	LE
Tm9sf4	1.28642e-11	0.265682	0.602	0.378	2.6593e-07	LE
Guca2b	1.36528e-11	0.441081	0.301	0.137	2.8223e-07	LE
Pycr2	1.40345e-11	0.250909	0.536	0.305	2.90121e-07	LE
Hist1h2bc	2.02444e-11	0.250777	0.587	0.362	4.18491e-07	LE
Pdcd6	2.19186e-11	0.265677	0.73	0.588	4.53101e-07	LE
Mvp	2.32832e-11	0.251722	0.48	0.276	4.8131e-07	LE
Manf	2.35992e-11	0.534078	0.806	0.745	4.87843e-07	LE
Dnajb9	3.15843e-11	0.33329	0.648	0.451	6.52911e-07	LE
Ctnna1	3.27292e-11	0.280219	0.724	0.533	6.76578e-07	LE
Apex1	4.01528e-11	0.276383	0.592	0.387	8.30038e-07	LE
Cox7b	4.2878e-11	0.293879	0.867	0.837	8.86374e-07	LE
mt-Nd3	4.54674e-11	0.351844	0.801	0.766	9.39901e-07	LE
Tnks2	4.59361e-11	0.341953	0.704	0.543	9.49592e-07	LE
Pin4	6.25825e-11	0.250478	0.643	0.412	1.29371e-06	LE
Ethe1	7.65649e-11	0.300789	0.536	0.344	1.58275e-06	LE
mt-Co2	7.98966e-11	0.268115	0.964	0.997	1.65162e-06	LE
Trib1	8.40254e-11	0.250941	0.541	0.328	1.73697e-06	LE
Sertad2	1.03728e-10	0.287395	0.638	0.428	2.14426e-06	LE
Tle3	1.2878e-10	0.257348	0.526	0.317	2.66215e-06	LE
Cyth2	1.31054e-10	0.272366	0.515	0.293	2.70914e-06	LE
St13	1.69685e-10	0.352088	0.857	0.761	3.50773e-06	LE
Spop	2.11362e-10	0.359086	0.74	0.628	4.36929e-06	LE
Socs3	2.22343e-10	0.638681	0.551	0.422	4.59626e-06	LE
Glrx5	2.37727e-10	0.263237	0.719	0.514	4.91429e-06	LE
Scpep1	3.0806e-10	0.337347	0.648	0.467	6.36821e-06	LE
Myl12b	3.87022e-10	0.302571	0.816	0.759	8.00052e-06	LE
Ppdpf	8.80907e-10	0.25258	0.607	0.444	1.82101e-05	LE
Dst	1.3745e-09	0.265094	0.653	0.427	2.84137e-05	LE
Qars	1.64462e-09	0.270741	0.582	0.385	3.39975e-05	LE
Imp3	1.96245e-09	0.269878	0.776	0.658	4.05679e-05	LE
Pafah1b3	2.31014e-09	0.272237	0.577	0.362	4.77552e-05	LE
Wbp1l	2.50902e-09	0.278368	0.464	0.276	5.18665e-05	LE
Arhgap5	2.75077e-09	0.287493	0.663	0.461	5.68639e-05	LE
Llph	2.86751e-09	0.317499	0.77	0.596	5.92771e-05	LE
Slc6a6	2.93955e-09	0.260778	0.668	0.452	6.07664e-05	LE
Id1	3.11835e-09	0.504934	0.617	0.46	6.44625e-05	LE
Gm26917	6.9233e-09	2.00416	0.776	0.576	0.000143119	LE
Hsp90b1	9.01909e-09	0.270539	0.934	0.94	0.000186443	LE
Srpr	1.10832e-08	0.260429	0.76	0.638	0.000229112	LE
Tmem205	1.11644e-08	0.303765	0.592	0.399	0.00023079	LE
mt-Nd2	1.14625e-08	0.381657	0.939	0.984	0.000236952	LE
Hmgb3	1.6565e-08	0.364532	0.403	0.236	0.000342432	LE
Itgav	1.68642e-08	0.374656	0.536	0.359	0.000348616	LE
Pamr1	1.71768e-08	0.320914	0.296	0.161	0.000355079	LE
Canx	2.30315e-08	0.253989	0.827	0.77	0.000476106	LE
mt-Nd5	3.27032e-08	0.350357	0.872	0.893	0.00067604	LE
Lman1	4.05573e-08	0.282249	0.75	0.649	0.000838401	LE
Egr3	5.92341e-08	0.25058	0.367	0.215	0.00122449	LE
Klf4	6.41911e-08	0.519069	0.684	0.595	0.00132696	LE
Ube2h	9.76894e-08	0.29869	0.684	0.527	0.00201943	LE
Jund	9.99033e-08	0.41046	0.888	0.935	0.0020652	LE
Atp5j	1.34962e-07	0.266947	0.893	0.883	0.00278993	LE
Zc3h15	1.47741e-07	0.281719	0.806	0.67	0.0030541	LE
mt-Nd4l	1.92136e-07	0.302252	0.878	0.89	0.00397183	LE
mt-Nd4	2.09364e-07	0.253841	0.929	0.988	0.00432797	LE
Ap2s1	2.48258e-07	0.30739	0.776	0.665	0.005132	LE
Adm	3.4282e-07	0.466713	0.439	0.292	0.00708677	LE
Eif5b	6.05628e-07	0.262073	0.847	0.744	0.0125196	LE
Polr2j	1.06744e-06	0.310619	0.735	0.598	0.022066	LE
Clu	1.39358e-06	0.621377	0.429	0.277	0.028808	LE
Mrpl35	1.54577e-06	0.263304	0.592	0.411	0.0319542	LE
Mlec	2.77058e-06	0.270601	0.735	0.568	0.0572735	LE
Fosb	3.05326e-06	0.547723	0.668	0.693	0.063117	LE
Fkbp11	5.33429e-06	0.302578	0.571	0.423	0.110271	LE
Klf6	5.42659e-06	0.731864	0.658	0.721	0.112178	LE
Zcchc7	7.71646e-06	0.292981	0.597	0.42	0.159515	LE
Fos	1.37569e-05	0.598259	0.709	0.795	0.284382	LE
Akap13	1.60377e-05	0.265164	0.776	0.683	0.331532	LE
Spata6	1.83545e-05	0.308337	0.342	0.222	0.379424	LE
Nfkbia	3.42501e-05	0.37462	0.786	0.803	0.708019	LE
Zfp106	4.42112e-05	0.261701	0.679	0.524	0.913934	LE
Cryab	5.28632e-05	0.420906	0.286	0.186	1	LE
Ppp1r15a	0.000104185	0.359421	0.714	0.732	1	LE
Glud1	0.000303955	0.300864	0.796	0.705	1	LE
Pura	0.000391887	0.26715	0.776	0.657	1	LE
Cyr61	0.000500415	0.609567	0.556	0.53	1	LE
Trnt1	0.00103618	0.300727	0.398	0.308	1	LE
Hells	0.00468394	0.253924	0.27	0.192	1	LE
Guca2b	0	3.71679	0.927	0.126	0	GE
Fxyd3	0	3.33745	1	0.112	0	GE
Tmem213	0	3.20597	1	0.079	0	GE
Aqp5	0	3.02955	0.967	0.041	0	GE
Gpx2	0	2.74731	0.993	0.049	0	GE
Cldn10	0	2.57379	0.996	0.168	0	GE
Krt18	0	2.51684	1	0.084	0	GE
Sult1d1	0	2.50718	0.996	0.033	0	GE
Sgms2	0	2.49409	0.996	0.075	0	GE
Krt83	0	2.48302	0.949	0.032	0	GE
Sox9	0	2.4186	0.996	0.056	0	GE
Slc39a4	0	2.34879	0.978	0.041	0	GE
Emb	0	2.27843	1	0.208	0	GE
Agr2	0	2.26065	0.811	0.028	0	GE
Pla2g7	0	2.16036	0.982	0.095	0	GE
Pigr	0	2.13555	0.935	0.033	0	GE
Epcam	0	2.0971	0.996	0.071	0	GE
Cd24a	0	2.09017	1	0.153	0	GE
Ttr	0	2.0263	0.749	0.021	0	GE
Krt8	0	1.90031	0.989	0.03	0	GE
Car12	0	1.85348	0.927	0.035	0	GE
Spint2	0	1.84524	0.989	0.154	0	GE
Gmds	0	1.79898	0.989	0.176	0	GE
Prom1	0	1.78593	0.982	0.042	0	GE
Krt23	0	1.77016	0.953	0.027	0	GE
Tspan8	0	1.73384	0.942	0.048	0	GE
Adi1	0	1.67287	0.964	0.154	0	GE
Cited4	0	1.65567	0.989	0.051	0	GE
Wfdc3	0	1.53981	0.869	0.012	0	GE
Pck1	0	1.52098	0.924	0.013	0	GE
Cldn3	0	1.4858	0.993	0.028	0	GE
Tmprss4	0	1.41669	0.971	0.02	0	GE
Kctd1	0	1.39405	0.967	0.038	0	GE
Acpp	0	1.3811	0.913	0.027	0	GE
Cobl	0	1.37554	0.978	0.019	0	GE
Cxadr	0	1.3037	0.924	0.028	0	GE
Cldn7	0	1.28664	0.985	0.024	0	GE
Atp1b1	0	1.28363	0.971	0.138	0	GE
Kif21a	0	1.25858	0.945	0.024	0	GE
Cbs	0	1.25085	0.964	0.022	0	GE
Alox15	0	1.24712	0.738	0.009	0	GE
8430408G22Rik	0	1.24082	0.796	0.032	0	GE
Krt7	0	1.20759	0.909	0.016	0	GE
5330417C22Rik	0	1.14069	0.88	0.018	0	GE
Slc39a8	0	1.13194	0.767	0.091	0	GE
Spint1	0	1.12712	0.884	0.017	0	GE
Anpep	0	1.12535	0.884	0.135	0	GE
Wfdc15b	0	1.12035	0.811	0.012	0	GE
Spaca7	0	1.11096	0.469	0.011	0	GE
Casz1	0	1.10574	0.935	0.062	0	GE
Prss12	0	1.10488	0.884	0.012	0	GE
Cystm1	0	1.09542	0.96	0.09	0	GE
Wars	0	1.0868	0.975	0.176	0	GE
Rsph9	0	1.07216	0.905	0.045	0	GE
Rnf128	0	1.07134	0.902	0.022	0	GE
Tns3	0	1.06411	0.938	0.113	0	GE
Msx1	0	1.04596	0.88	0.043	0	GE
Pax8	0	1.03746	0.913	0.014	0	GE
Tfcp2l1	0	1.02687	0.884	0.026	0	GE
Plet1	0	1.00432	0.858	0.01	0	GE
Sv2b	0	0.975754	0.876	0.005	0	GE
4833423E24Rik	0	0.974969	0.636	0.004	0	GE
Dlx5	0	0.968657	0.884	0.012	0	GE
Chchd10	0	0.961025	0.927	0.14	0	GE
Ehf	0	0.954814	0.855	0.015	0	GE
Rtn1	0	0.954693	0.811	0.025	0	GE
Atp6v0a4	0	0.953721	0.815	0.029	0	GE
Sectm1b	0	0.928865	0.618	0.002	0	GE
Kcnk1	0	0.923539	0.873	0.063	0	GE
Gm7298	0	0.918216	0.742	0.005	0	GE
Hoxb6	0	0.907124	0.898	0.041	0	GE
Abcc3	0	0.900101	0.84	0.073	0	GE
Rab25	0	0.896199	0.902	0.016	0	GE
Ncald	0	0.876131	0.862	0.102	0	GE
Nrtn	0	0.865733	0.793	0.046	0	GE
Derl3	0	0.856168	0.702	0.017	0	GE
Oit1	0	0.85303	0.785	0.007	0	GE
Nhsl1	0	0.828848	0.836	0.06	0	GE
Tmprss2	0	0.824152	0.836	0.011	0	GE
Cfi	0	0.819437	0.549	0.005	0	GE
Sbspon	0	0.806515	0.749	0.007	0	GE
Slc5a8	0	0.790761	0.764	0.005	0	GE
Obp2a	0	0.784633	0.222	0.005	0	GE
Hpx	0	0.773482	0.473	0.01	0	GE
Kyat3	0	0.771727	0.775	0.076	0	GE
Ociad2	0	0.769144	0.8	0.09	0	GE
Chdh	0	0.765851	0.825	0.014	0	GE
Cyp26a1	0	0.765141	0.542	0.023	0	GE
Syn2	0	0.764135	0.713	0.009	0	GE
Scgb3a1	0	0.759833	0.604	0.008	0	GE
Kit	0	0.752949	0.818	0.047	0	GE
Rbm47	0	0.747458	0.858	0.056	0	GE
Rnase1	0	0.746416	0.567	0.014	0	GE
Mt3	0	0.734388	0.596	0.024	0	GE
Slc25a48	0	0.734364	0.778	0.005	0	GE
Wfdc2	0	0.724049	0.778	0.047	0	GE
Padi1	0	0.720791	0.629	0.006	0	GE
Rdh12	0	0.709752	0.531	0.02	0	GE
Pla2g10	0	0.703193	0.585	0.003	0	GE
Fam174b	0	0.702277	0.855	0.077	0	GE
Lsr	0	0.701625	0.844	0.04	0	GE
Slc35g1	0	0.698131	0.815	0.022	0	GE
Tmc4	0	0.695281	0.836	0.083	0	GE
Arg2	0	0.692616	0.702	0.036	0	GE
Arhgef28	0	0.691509	0.84	0.043	0	GE
Deptor	0	0.689062	0.833	0.089	0	GE
Slc44a3	0	0.687511	0.796	0.011	0	GE
Cxcl17	0	0.685763	0.611	0.013	0	GE
Gramd3	0	0.678405	0.833	0.104	0	GE
Clcn2	0	0.673826	0.76	0.043	0	GE
Prkg1	0	0.670167	0.789	0.066	0	GE
Tshr	0	0.661824	0.72	0.006	0	GE
Sel1l3	0	0.659864	0.753	0.009	0	GE
Rab11fip1	0	0.656251	0.731	0.057	0	GE
Elf3	0	0.64789	0.771	0.012	0	GE
Eps8l1	0	0.640351	0.647	0.015	0	GE
Sox17	0	0.631868	0.782	0.076	0	GE
St14	0	0.62911	0.753	0.021	0	GE
Kif5c	0	0.627792	0.629	0.036	0	GE
Nat6	0	0.625915	0.749	0.075	0	GE
Crb3	0	0.620833	0.782	0.013	0	GE
Dsp	0	0.606238	0.695	0.01	0	GE
Hyal1	0	0.604751	0.756	0.075	0	GE
Cdh1	0	0.601283	0.756	0.049	0	GE
Nfasc	0	0.597854	0.629	0.045	0	GE
Sorl1	0	0.595255	0.72	0.072	0	GE
Bex1	0	0.587307	0.545	0.029	0	GE
Cys1	0	0.576525	0.687	0.03	0	GE
Bpifb5	0	0.575025	0.345	0.003	0	GE
Hoxb8	0	0.573849	0.742	0.035	0	GE
Smim22	0	0.571595	0.727	0.009	0	GE
Snhg11	0	0.567606	0.422	0.006	0	GE
Fut2	0	0.563656	0.567	0.011	0	GE
Hoxb7	0	0.563074	0.731	0.062	0	GE
Ckmt1	0	0.555267	0.611	0.006	0	GE
Muc1	0	0.550687	0.669	0.018	0	GE
Pcyt1b	0	0.548278	0.607	0.014	0	GE
Pcx	0	0.547967	0.684	0.053	0	GE
Tmed6	0	0.539538	0.589	0.008	0	GE
2610528J11Rik	0	0.53945	0.695	0.006	0	GE
Myh14	0	0.52713	0.68	0.009	0	GE
Vtcn1	0	0.525831	0.578	0.02	0	GE
Hp	0	0.524364	0.444	0.013	0	GE
Nexmif	0	0.522706	0.505	0.029	0	GE
Dhrs9	0	0.514385	0.578	0.013	0	GE
Hid1	0	0.513681	0.684	0.029	0	GE
Fermt1	0	0.511889	0.702	0.008	0	GE
Cpm	0	0.509831	0.553	0.021	0	GE
Urah	0	0.508879	0.615	0.006	0	GE
Slain1	0	0.501737	0.596	0.031	0	GE
Hook1	0	0.492481	0.64	0.028	0	GE
Clmn	0	0.489583	0.691	0.069	0	GE
Fzd6	0	0.486905	0.742	0.066	0	GE
Atp2b2	0	0.485725	0.575	0.006	0	GE
Bhlha15	0	0.484778	0.633	0.008	0	GE
Rhpn2	0	0.479943	0.64	0.018	0	GE
Osgin1	0	0.478067	0.625	0.044	0	GE
Sh3bgrl2	0	0.474684	0.658	0.039	0	GE
Ceacam1	0	0.474549	0.549	0.028	0	GE
Foxa2	0	0.473846	0.589	0.002	0	GE
Prss8	0	0.473533	0.651	0.008	0	GE
Mycn	0	0.473261	0.516	0.018	0	GE
Fam234b	0	0.468712	0.676	0.034	0	GE
Ovgp1	0	0.465017	0.462	0.018	0	GE
Pip5k1b	0	0.464707	0.673	0.046	0	GE
Pof1b	0	0.458385	0.538	0.003	0	GE
Nr0b2	0	0.453882	0.404	0.004	0	GE
Wfdc10	0	0.44725	0.273	0.004	0	GE
Hoxb5	0	0.445143	0.611	0.031	0	GE
Cldn23	0	0.437281	0.6	0.007	0	GE
Lmo7	0	0.429022	0.549	0.032	0	GE
Aqp8	0	0.427948	0.273	0.003	0	GE
Sftpd	0	0.422552	0.4	0.014	0	GE
Chrm3	0	0.420879	0.556	0.011	0	GE
Nptx1	0	0.419281	0.444	0.012	0	GE
Degs2	0	0.418542	0.538	0.011	0	GE
Wwc1	0	0.41768	0.622	0.014	0	GE
Dync1i1	0	0.417368	0.575	0.005	0	GE
Chrd	0	0.411086	0.564	0.033	0	GE
Ildr1	0	0.408442	0.575	0.009	0	GE
Cldn4	0	0.407908	0.455	0.011	0	GE
Esrp1	0	0.406851	0.585	0.007	0	GE
Ica1	0	0.403426	0.607	0.049	0	GE
Ppargc1a	0	0.402519	0.44	0.007	0	GE
Grb7	0	0.400775	0.582	0.009	0	GE
Arfgef3	0	0.394238	0.538	0.014	0	GE
Map7	0	0.39419	0.615	0.031	0	GE
Hpn	0	0.393018	0.575	0.027	0	GE
Grhl2	0	0.392606	0.531	0.005	0	GE
Foxq1	0	0.387588	0.382	0.005	0	GE
Cldn8	0	0.383845	0.56	0.003	0	GE
Proser2	0	0.382059	0.582	0.032	0	GE
Plekhh1	0	0.378287	0.52	0.009	0	GE
Dab1	0	0.375965	0.491	0.006	0	GE
Mansc1	0	0.372119	0.556	0.029	0	GE
Slc15a2	0	0.364677	0.542	0.04	0	GE
Entpd3	0	0.362897	0.444	0.003	0	GE
Dscam	0	0.359921	0.502	0.01	0	GE
Fut9	0	0.353281	0.353	0.011	0	GE
Rab15	0	0.349608	0.535	0.028	0	GE
Erbb3	0	0.344816	0.531	0.017	0	GE
Celsr2	0	0.343893	0.52	0.017	0	GE
Krtcap3	0	0.333492	0.56	0.022	0	GE
Baiap2l1	0	0.333034	0.538	0.021	0	GE
Prr15	0	0.330854	0.338	0.007	0	GE
Dsg2	0	0.33049	0.487	0.009	0	GE
Unc13b	0	0.330463	0.564	0.031	0	GE
Ovol2	0	0.329336	0.418	0.006	0	GE
Tmem125	0	0.328168	0.487	0.004	0	GE
Kctd14	0	0.325197	0.462	0.024	0	GE
Rem2	0	0.321141	0.418	0.018	0	GE
Tns4	0	0.320832	0.498	0.013	0	GE
0610040J01Rik	0	0.318325	0.505	0.005	0	GE
Asb4	0	0.31657	0.444	0.02	0	GE
Irf6	0	0.31474	0.502	0.011	0	GE
Wdr72	0	0.314095	0.429	0.004	0	GE
Ap1m2	0	0.313014	0.524	0.011	0	GE
Cyb561	0	0.310818	0.538	0.028	0	GE
BC030870	0	0.309321	0.375	0.001	0	GE
Epb41l4b	0	0.308132	0.502	0.009	0	GE
Perp	0	0.303536	0.495	0.027	0	GE
Myo5b	0	0.303053	0.458	0.008	0	GE
Llgl2	0	0.302392	0.531	0.018	0	GE
Nfe2l3	0	0.293339	0.436	0.013	0	GE
2810459M11Rik	0	0.291464	0.429	0.004	0	GE
Tm4sf4	0	0.29057	0.255	0.004	0	GE
Igsf5	0	0.28873	0.476	0.008	0	GE
Marveld3	0	0.283926	0.473	0.004	0	GE
2810404F17Rik	0	0.283682	0.345	0.001	0	GE
BC030500	0	0.282907	0.411	0.004	0	GE
Dmrta1	0	0.282076	0.404	0.001	0	GE
Dlx6	0	0.278938	0.418	0.004	0	GE
Msx2	0	0.27052	0.418	0.001	0	GE
Slc44a4	0	0.268874	0.487	0.008	0	GE
Dact2	0	0.268398	0.444	0.002	0	GE
Gjb1	0	0.268139	0.367	0.002	0	GE
Akr1c19	0	0.267484	0.356	0.004	0	GE
Hsbp1l1	0	0.263401	0.455	0.004	0	GE
9630002D21Rik	0	0.260768	0.375	0.002	0	GE
Chmp4c	0	0.257945	0.429	0.009	0	GE
Glt28d2	0	0.257785	0.385	0.006	0	GE
Hnf1b	0	0.255529	0.422	0.008	0	GE
Prr15l	0	0.254764	0.4	0.004	0	GE
Rassf10	0	0.25257	0.382	0.012	0	GE
Pdzk1ip1	0	0.252306	0.444	0.012	0	GE
Sectm1a	0	0.251603	0.28	0.004	0	GE
Gm4316	3.92047e-307	0.31703	0.411	0.023	8.10439e-303	GE
Slc25a33	1.33747e-302	0.811774	0.815	0.109	2.76481e-298	GE
Hopx	1.85381e-301	1.18292	0.905	0.141	3.83219e-297	GE
Slco4a1	2.25118e-300	0.311659	0.404	0.023	4.65363e-296	GE
Kif16b	2.08126e-299	0.48386	0.731	0.081	4.30238e-295	GE
Atp6v0e2	2.89118e-298	0.254908	0.444	0.028	5.97664e-294	GE
Fam13a	5.85364e-298	1.90073	0.782	0.109	1.21006e-293	GE
Mecom	3.04444e-294	0.423796	0.676	0.066	6.29346e-290	GE
Sort1	1.92146e-292	0.319468	0.531	0.041	3.97205e-288	GE
Steap1	8.20707e-287	0.265466	0.331	0.016	1.69657e-282	GE
Bik	3.3005e-286	0.396806	0.611	0.057	6.82279e-282	GE
Gadd45a	3.12093e-283	1.91357	0.985	0.234	6.45159e-279	GE
Limch1	4.82387e-279	0.329215	0.545	0.046	9.97191e-275	GE
Isg20	9.33715e-278	1.09514	0.916	0.173	1.93018e-273	GE
Igf2bp2	6.6115e-272	0.275478	0.455	0.033	1.36673e-267	GE
Ankrd55	7.82622e-270	0.288119	0.233	0.007	1.61784e-265	GE
Myo10	1.56312e-269	1.08704	0.956	0.199	3.23128e-265	GE
Mob3b	1.57854e-268	0.261669	0.513	0.041	3.26316e-264	GE
Lifr	2.90654e-267	0.734327	0.836	0.122	6.0084e-263	GE
Gm14005	3.2407e-267	0.355341	0.553	0.05	6.69917e-263	GE
Zfp7	3.48963e-266	0.337962	0.556	0.051	7.21376e-262	GE
St6galnac5	3.17539e-264	0.310573	0.429	0.03	6.56416e-260	GE
Pnpo	5.56813e-264	0.404081	0.695	0.081	1.15104e-259	GE
Jam2	3.41658e-261	0.552432	0.738	0.092	7.06274e-257	GE
Trib2	8.43321e-261	0.718589	0.749	0.103	1.74331e-256	GE
Ntn1	9.75325e-261	0.389375	0.575	0.055	2.01619e-256	GE
Tex2	1.02195e-260	0.450737	0.665	0.075	2.11257e-256	GE
Clcn3	1.22032e-260	2.04954	0.978	0.256	2.52264e-256	GE
Tpd52	2.3373e-260	1.06976	0.978	0.2	4.83167e-256	GE
Atp9a	1.76634e-259	0.375452	0.589	0.058	3.65138e-255	GE
Hpgds	2.16616e-258	0.736881	0.629	0.068	4.47788e-254	GE
Napepld	4.65939e-258	0.310199	0.531	0.048	9.63189e-254	GE
Slc1a1	7.94747e-258	0.401267	0.484	0.039	1.6429e-253	GE
Tnnc1	4.61181e-257	0.282158	0.309	0.015	9.53353e-253	GE
Itpr2	6.38758e-257	1.26842	0.975	0.223	1.32044e-252	GE
Limk2	1.64891e-256	0.677602	0.851	0.141	3.40862e-252	GE
Gmpr	2.23262e-256	0.794881	0.771	0.109	4.61526e-252	GE
Ahcyl2	7.80843e-256	1.48162	0.975	0.239	1.61416e-251	GE
Sestd1	1.88167e-254	0.885415	0.924	0.185	3.88979e-250	GE
Tspan33	2.02629e-252	0.253602	0.411	0.028	4.18875e-248	GE
Ptgs1	1.0853e-247	0.532615	0.636	0.071	2.24353e-243	GE
Dpp4	1.29773e-247	0.368007	0.575	0.057	2.68267e-243	GE
Slco2a1	1.00779e-245	0.574643	0.673	0.081	2.0833e-241	GE
Creld2	1.59598e-245	1.90259	0.978	0.276	3.2992e-241	GE
B4galt6	4.86739e-243	0.742939	0.851	0.149	1.00619e-238	GE
Hs3st3b1	1.68689e-242	0.311108	0.505	0.046	3.48713e-238	GE
Trpv4	5.72701e-242	0.291498	0.415	0.031	1.18389e-237	GE
Snx24	1.01283e-235	0.513446	0.691	0.094	2.09373e-231	GE
Gpcpd1	9.60997e-229	0.691629	0.829	0.14	1.98657e-224	GE
Stx18	1.97827e-227	1.15031	0.92	0.221	4.08949e-223	GE
Jak2	1.84803e-224	1.21222	0.913	0.216	3.82025e-220	GE
Lurap1l	3.66069e-222	0.267605	0.48	0.044	7.56738e-218	GE
Ammecr1	1.06165e-216	0.76883	0.88	0.187	2.19465e-212	GE
Etl4	6.79631e-216	0.646967	0.753	0.126	1.40493e-211	GE
Mtmr10	7.15244e-215	0.337547	0.564	0.064	1.47855e-210	GE
Fam84b	1.97398e-212	0.353606	0.585	0.07	4.08062e-208	GE
Sgsm3	5.51979e-212	0.283964	0.538	0.059	1.14105e-207	GE
Tuba4a	7.46438e-212	0.702353	0.887	0.172	1.54304e-207	GE
Enpp3	2.77461e-210	0.345316	0.527	0.057	5.73568e-206	GE
Dhcr24	1.0459e-209	0.583211	0.636	0.089	2.16208e-205	GE
Fam20c	2.46878e-205	0.566774	0.785	0.137	5.10347e-201	GE
Etv5	5.66109e-205	0.459161	0.731	0.115	1.17026e-200	GE
Sdf2l1	7.7532e-205	1.56823	0.956	0.32	1.60274e-200	GE
Dnm3	3.81001e-204	0.351196	0.6	0.075	7.87605e-200	GE
Edem2	7.07084e-204	0.827427	0.942	0.245	1.46168e-199	GE
Clu	3.32331e-203	2.86198	0.924	0.268	6.86995e-199	GE
Smpd1	4.97312e-201	0.897522	0.818	0.175	1.02804e-196	GE
Enah	3.79924e-199	1.01219	0.945	0.272	7.85379e-195	GE
Gcnt2	4.30606e-199	0.500865	0.753	0.122	8.90148e-195	GE
Tesc	6.57258e-197	0.305691	0.313	0.021	1.35868e-192	GE
Mfsd6	2.66013e-196	0.333017	0.56	0.068	5.49902e-192	GE
Lgr4	7.73715e-196	0.347975	0.495	0.055	1.59942e-191	GE
Palmd	3.34692e-195	0.459566	0.564	0.068	6.91875e-191	GE
Sorbs2	1.34458e-193	0.410481	0.804	0.133	2.77952e-189	GE
Nucb2	2.23221e-193	1.42102	0.978	0.346	4.61441e-189	GE
Crim1	2.6485e-193	0.90185	0.927	0.23	5.47499e-189	GE
Hyou1	3.2292e-193	0.773758	0.876	0.211	6.6754e-189	GE
F11r	4.3992e-193	0.360232	0.716	0.105	9.09402e-189	GE
Tmem86a	3.94608e-192	0.547447	0.815	0.152	8.15734e-188	GE
Mien1	6.57009e-190	1.84454	1	0.531	1.35817e-185	GE
Tnfrsf21	6.72746e-190	0.373406	0.615	0.084	1.3907e-185	GE
Sec23b	1.54467e-189	0.671477	0.869	0.2	3.19314e-185	GE
Mtus1	1.78481e-189	0.619888	0.873	0.186	3.68955e-185	GE
Psen2	1.13777e-188	0.841301	0.873	0.219	2.352e-184	GE
Sgms1	9.80874e-188	0.495078	0.749	0.126	2.02766e-183	GE
Ormdl2	1.13584e-187	0.65093	0.836	0.184	2.348e-183	GE
Per2	1.24803e-186	0.329406	0.495	0.057	2.57992e-182	GE
Nav2	4.12583e-185	0.457787	0.68	0.108	8.52892e-181	GE
Prss28	1.31834e-184	5.00413	1	0.631	2.72527e-180	GE
Tmem176a	1.53115e-184	2.33153	1	0.615	3.16518e-180	GE
Zfp703	1.24524e-183	1.12105	0.978	0.355	2.57416e-179	GE
Klf5	1.28553e-183	0.570574	0.687	0.112	2.65746e-179	GE
Gng12	2.68814e-182	2.35476	1	0.654	5.55692e-178	GE
Rdh11	4.44758e-181	0.658615	0.684	0.119	9.19405e-177	GE
Itga6	1.04935e-179	1.20605	0.935	0.275	2.16922e-175	GE
Nedd9	2.28296e-179	0.794141	0.869	0.201	4.71933e-175	GE
Prss29	9.07445e-179	5.25546	1	0.793	1.87587e-174	GE
Spink1	1.30513e-178	4.74511	1	0.863	2.69797e-174	GE
Trim2	1.38838e-178	0.832068	0.844	0.205	2.87006e-174	GE
Bicd1	5.28015e-178	0.299378	0.505	0.062	1.09151e-173	GE
Rassf3	8.03018e-178	0.65819	0.909	0.209	1.66e-173	GE
Inhbb	8.2636e-178	0.375688	0.607	0.088	1.70825e-173	GE
Sft2d2	8.8049e-178	0.511513	0.836	0.172	1.82015e-173	GE
Il6st	1.17119e-177	1.58681	0.985	0.451	2.42108e-173	GE
Bmyc	1.25949e-177	1.10378	0.978	0.341	2.60362e-173	GE
Yipf2	1.39833e-177	0.32194	0.604	0.087	2.89063e-173	GE
Anxa4	3.50108e-175	0.74539	0.913	0.256	7.23743e-171	GE
Lrat	5.32676e-175	0.430269	0.44	0.049	1.10115e-170	GE
Sorcs2	3.48044e-174	0.396887	0.676	0.112	7.19476e-170	GE
Tmem176b	4.72053e-174	2.1369	1	0.684	9.75828e-170	GE
Ptprk	6.04181e-174	0.45533	0.753	0.142	1.24896e-169	GE
Arid5a	9.65792e-174	0.580667	0.833	0.176	1.99649e-169	GE
Ets2	9.71352e-174	0.926121	0.942	0.282	2.00798e-169	GE
Enc1	1.34467e-173	0.348694	0.524	0.068	2.7797e-169	GE
Qsox1	3.32566e-172	1.05759	0.949	0.327	6.87481e-168	GE
Sec11c	6.37276e-172	1.4641	0.996	0.497	1.31738e-167	GE
Slc1a5	7.30956e-172	1.18267	0.989	0.427	1.51103e-167	GE
Fam46a	2.06838e-170	1.42553	0.975	0.363	4.27576e-166	GE
Gm13889	4.1654e-170	0.796544	0.64	0.106	8.61071e-166	GE
Dirc2	1.09662e-169	0.66594	0.847	0.206	2.26694e-165	GE
Dnajc3	1.85565e-168	1.68582	0.996	0.672	3.836e-164	GE
S100g	4.67414e-168	0.85225	0.695	0.133	9.66238e-164	GE
Srprb	9.41048e-168	0.534271	0.851	0.201	1.94533e-163	GE
Bcat2	4.12535e-167	0.659305	0.851	0.219	8.52792e-163	GE
Fbxw7	4.9456e-167	0.736758	0.869	0.228	1.02235e-162	GE
Ttc39c	9.30453e-167	0.259044	0.513	0.066	1.92343e-162	GE
Tlr2	9.06032e-166	0.645547	0.611	0.096	1.87295e-161	GE
Rab20	9.12911e-166	0.629545	0.742	0.149	1.88717e-161	GE
Larp1b	9.35419e-166	0.542324	0.829	0.186	1.9337e-161	GE
Mpzl1	1.77029e-164	0.892379	0.96	0.334	3.65953e-160	GE
Slc12a2	2.65404e-164	0.918489	0.92	0.26	5.48643e-160	GE
Pdia4	4.17305e-164	1.58268	0.982	0.528	8.62654e-160	GE
Gclm	6.30681e-164	0.786435	0.927	0.285	1.30374e-159	GE
Tmco3	1.67155e-163	0.569007	0.8	0.179	3.45542e-159	GE
Snx13	2.84588e-163	0.484447	0.687	0.126	5.88301e-159	GE
Afap1l1	5.99949e-163	0.323853	0.556	0.077	1.24021e-158	GE
Trmt6	7.09189e-162	0.825242	0.8	0.206	1.46604e-157	GE
Gas6	9.84976e-162	1.04818	0.975	0.326	2.03614e-157	GE
Ptprf	6.01757e-160	0.454232	0.68	0.126	1.24395e-155	GE
Hoxb4	6.24709e-160	0.313185	0.607	0.094	1.2914e-155	GE
Ctsb	1.16276e-158	1.9352	1	0.812	2.40366e-154	GE
Pdia6	7.2579e-158	1.44173	0.993	0.792	1.50035e-153	GE
Gale	2.03301e-157	0.291698	0.48	0.063	4.20264e-153	GE
Manf	3.39298e-157	1.59311	0.993	0.742	7.01397e-153	GE
Ppp1r9a	8.53958e-157	0.26047	0.509	0.068	1.7653e-152	GE
Dkk3	1.83247e-156	0.875384	0.891	0.255	3.78809e-152	GE
Pik3c3	2.11495e-155	0.448515	0.665	0.124	4.37202e-151	GE
Tanc2	2.61847e-155	0.51095	0.658	0.124	5.4129e-151	GE
Yipf6	3.30955e-155	0.492843	0.756	0.165	6.84149e-151	GE
Scmh1	3.65054e-155	0.559921	0.8	0.191	7.5464e-151	GE
Ephb3	2.62438e-154	0.295763	0.48	0.064	5.42512e-150	GE
Nedd4l	6.74443e-154	0.684687	0.876	0.242	1.39421e-149	GE
Afdn	2.59527e-152	0.716792	0.942	0.295	5.36494e-148	GE
Slc35b1	3.57074e-152	0.740356	0.916	0.301	7.38144e-148	GE
Calr	1.26078e-151	1.22723	1	0.898	2.60629e-147	GE
Krt19	1.3122e-151	0.295154	0.356	0.036	2.71258e-147	GE
Hsp90b1	8.44263e-151	1.60213	1	0.939	1.74526e-146	GE
Fkbp11	1.24612e-150	1.25317	0.96	0.416	2.57598e-146	GE
Traf3ip1	3.92766e-150	0.376405	0.575	0.095	8.11927e-146	GE
Dock1	5.07646e-150	0.804876	0.92	0.295	1.04941e-145	GE
Tpd52l1	8.11229e-150	0.39933	0.695	0.135	1.67697e-145	GE
Slc25a16	8.29774e-150	0.406809	0.618	0.112	1.71531e-145	GE
Rbbp7	2.04982e-149	1.50446	0.993	0.673	4.23738e-145	GE
Tifa	3.893e-149	0.340273	0.553	0.083	8.0476e-145	GE
Tmbim6	6.00874e-149	1.0282	0.996	0.803	1.24213e-144	GE
Lcorl	1.4598e-148	0.707104	0.815	0.204	3.01769e-144	GE
Tmbim4	2.36593e-148	0.936942	0.971	0.468	4.89085e-144	GE
Cd82	4.55686e-148	0.330077	0.735	0.141	9.41994e-144	GE
Actn1	8.45687e-148	1.02908	0.978	0.447	1.7482e-143	GE
Appl2	1.08241e-147	0.386274	0.691	0.133	2.23755e-143	GE
Ivns1abp	2.13162e-147	0.924128	0.945	0.371	4.40649e-143	GE
Zfp827	8.67436e-146	0.329063	0.52	0.079	1.79316e-141	GE
Trp53inp2	1.70711e-144	0.333717	0.596	0.101	3.52893e-140	GE
Cd164	8.71937e-144	1.0928	0.996	0.608	1.80247e-139	GE
Cd9	2.73786e-143	1.2227	1	0.653	5.65971e-139	GE
Jup	9.75213e-143	0.360595	0.647	0.118	2.01596e-138	GE
Mad2l1bp	2.08639e-142	0.543708	0.76	0.183	4.31299e-138	GE
Slc33a1	2.6817e-142	0.364029	0.709	0.145	5.54361e-138	GE
Dad1	6.32121e-141	1.02891	0.989	0.838	1.30672e-136	GE
Tmtc4	6.66521e-141	0.263675	0.451	0.062	1.37783e-136	GE
Xbp1	1.60044e-140	1.00848	0.996	0.537	3.30843e-136	GE
Selenos	1.01728e-139	1.04718	0.989	0.647	2.10291e-135	GE
Fkbp2	2.46695e-139	1.03123	0.971	0.527	5.09967e-135	GE
Itm2b	5.26538e-139	1.1698	1	0.959	1.08846e-134	GE
Dnajb11	4.52881e-138	0.947493	0.945	0.441	9.36195e-134	GE
Tmem50b	5.39988e-138	0.364259	0.644	0.12	1.11626e-133	GE
Fam3c	4.58573e-137	0.806845	0.891	0.299	9.47962e-133	GE
Map3k5	5.65921e-137	0.250283	0.509	0.076	1.16987e-132	GE
Erbb2	9.97008e-137	0.252787	0.455	0.063	2.06102e-132	GE
Pex3	3.47409e-136	0.520097	0.695	0.155	7.18163e-132	GE
Slc25a13	8.76832e-136	0.266111	0.469	0.069	1.81259e-131	GE
Bcat1	1.18599e-135	0.389543	0.531	0.088	2.45168e-131	GE
Net1	7.05701e-135	0.916389	0.884	0.307	1.45883e-130	GE
Stard10	8.70975e-135	0.593435	0.902	0.277	1.80048e-130	GE
Rasd1	1.24054e-134	0.456651	0.735	0.157	2.56444e-130	GE
Pgpep1	1.82394e-134	0.284962	0.56	0.095	3.77045e-130	GE
Sil1	3.82404e-134	0.330323	0.575	0.103	7.90505e-130	GE
Sh3bp4	8.24142e-134	0.328429	0.567	0.1	1.70367e-129	GE
Tst	1.62521e-133	0.332969	0.6	0.112	3.35963e-129	GE
Syvn1	1.77929e-133	0.524217	0.753	0.186	3.67815e-129	GE
Ppp2r3a	1.13739e-132	0.56831	0.807	0.216	2.3512e-128	GE
Tmed3	1.20142e-132	1.35151	0.993	0.715	2.48358e-128	GE
Stxbp2	1.53237e-132	0.270754	0.622	0.113	3.16771e-128	GE
H13	1.47055e-131	0.926523	0.967	0.55	3.03991e-127	GE
Bzw2	4.19678e-131	1.19038	0.975	0.559	8.67559e-127	GE
Synrg	1.48162e-130	0.606556	0.807	0.224	3.06281e-126	GE
Spcs2	2.22127e-130	0.922519	0.996	0.765	4.59182e-126	GE
Kank1	3.2865e-130	0.285876	0.531	0.088	6.79385e-126	GE
Isyna1	1.06894e-129	1.23785	0.92	0.395	2.20971e-125	GE
Plekhb2	1.49606e-129	0.345067	0.676	0.137	3.09265e-125	GE
4833439L19Rik	2.80664e-129	0.516223	0.782	0.204	5.80188e-125	GE
Ell2	1.15569e-128	0.39002	0.669	0.138	2.38904e-124	GE
Tmem248	2.12227e-128	0.567699	0.887	0.286	4.38717e-124	GE
Mkl2	3.39331e-128	0.500692	0.778	0.196	7.01464e-124	GE
Pqlc1	5.07664e-128	0.525641	0.811	0.217	1.04944e-123	GE
Dnase2a	5.40653e-128	0.339491	0.625	0.121	1.11764e-123	GE
Aldh3a2	1.3283e-127	0.402799	0.684	0.15	2.74587e-123	GE
Arfgap3	2.91999e-127	0.571623	0.836	0.252	6.0362e-123	GE
Sema4a	3.60466e-127	0.340505	0.695	0.145	7.45156e-123	GE
Cstf3	4.25877e-127	0.667083	0.793	0.226	8.80372e-123	GE
Ndrg1	6.85813e-127	1.03018	0.869	0.313	1.41771e-122	GE
Fnbp1l	7.16608e-127	0.592053	0.865	0.257	1.48137e-122	GE
Mia3	8.26483e-127	0.916476	0.949	0.442	1.70851e-122	GE
Gde1	1.71528e-126	0.763074	0.909	0.359	3.54584e-122	GE
Tmem238	2.14642e-126	0.522773	0.785	0.206	4.43709e-122	GE
Gm12166	3.92188e-126	0.37951	0.585	0.113	8.10731e-122	GE
Rpn1	5.64711e-126	0.883235	0.982	0.595	1.16737e-121	GE
Abhd2	9.88998e-126	0.42052	0.687	0.152	2.04446e-121	GE
Mcfd2	1.5737e-125	0.608025	0.913	0.313	3.25315e-121	GE
Cdc14a	8.895e-125	0.540135	0.8	0.214	1.83877e-120	GE
Hspa5	9.87635e-125	1.2258	0.996	0.944	2.04164e-120	GE
Flnb	1.27672e-124	0.551763	0.745	0.19	2.63923e-120	GE
Pdia3	1.53669e-124	0.966465	0.989	0.827	3.17664e-120	GE
Dbt	1.55151e-124	0.417685	0.702	0.164	3.20728e-120	GE
Cd55	1.65213e-123	0.817912	0.96	0.366	3.41528e-119	GE
Pla2g16	4.85305e-123	0.64313	0.931	0.316	1.00322e-118	GE
Top2a	6.4582e-123	0.924192	0.778	0.203	1.33504e-118	GE
Ssr4	8.84894e-123	1.0123	1	0.885	1.82925e-118	GE
Abcc4	8.93765e-123	0.371411	0.564	0.105	1.84759e-118	GE
Atp1a1	1.54612e-122	0.885748	0.996	0.587	3.19615e-118	GE
Golga4	1.96774e-122	0.789623	0.931	0.391	4.0677e-118	GE
Adipor2	3.54055e-122	0.661475	0.905	0.319	7.31903e-118	GE
Glul	5.29346e-122	0.886615	0.978	0.447	1.09426e-117	GE
Soat1	2.11962e-121	0.781896	0.891	0.336	4.38168e-117	GE
Piga	2.76556e-121	0.290933	0.524	0.092	5.71697e-117	GE
AU040320	5.13663e-119	0.423273	0.636	0.141	1.06184e-114	GE
Fat1	6.85592e-119	0.368432	0.629	0.133	1.41726e-114	GE
Slc39a14	1.0137e-116	0.364105	0.687	0.158	2.09552e-112	GE
Tex15	5.91558e-116	0.25589	0.48	0.079	1.22287e-111	GE
Lamp2	8.86415e-116	1.00689	0.996	0.782	1.8324e-111	GE
Ubxn2a	5.27475e-115	0.442653	0.793	0.221	1.0904e-110	GE
Serp1	9.14389e-115	0.811914	0.982	0.667	1.89023e-110	GE
Dopey2	1.9236e-114	0.271748	0.538	0.1	3.97647e-110	GE
Prpf6	5.02487e-113	0.617201	0.869	0.306	1.03874e-108	GE
Prdx6	7.69879e-113	0.889187	0.989	0.722	1.59149e-108	GE
Os9	9.14952e-113	0.831581	0.982	0.608	1.89139e-108	GE
Hbegf	1.08776e-112	0.568422	0.695	0.176	2.24861e-108	GE
Cdc42se2	1.76198e-112	0.488209	0.836	0.247	3.64237e-108	GE
Gdf15	8.22516e-112	0.590611	0.473	0.082	1.70031e-107	GE
Ap2s1	1.02667e-111	1.04076	0.967	0.661	2.12233e-107	GE
Gns	1.71414e-111	0.635914	0.913	0.369	3.54347e-107	GE
Esr1	5.34989e-111	0.790283	0.978	0.494	1.10593e-106	GE
Tceal9	8.22964e-111	1.00838	0.996	0.767	1.70123e-106	GE
Irgq	1.09804e-110	0.251529	0.505	0.092	2.26988e-106	GE
Pla2g12a	3.08016e-110	0.390845	0.691	0.174	6.36731e-106	GE
Serpina3n	3.6226e-110	1.25366	0.727	0.219	7.48865e-106	GE
F3	5.7481e-110	0.863239	0.909	0.325	1.18825e-105	GE
Nudt22	9.49983e-110	0.357094	0.607	0.137	1.96381e-105	GE
R3hdm1	1.11166e-109	0.782853	0.938	0.447	2.29802e-105	GE
Rnf24	2.56748e-109	0.305485	0.513	0.098	5.30749e-105	GE
Fuom	2.01217e-108	0.472786	0.738	0.197	4.15955e-104	GE
Zfhx3	2.10726e-108	0.688053	0.942	0.394	4.35614e-104	GE
Irs2	2.94252e-108	0.631287	0.804	0.255	6.08277e-104	GE
Smpdl3a	3.86024e-107	0.370498	0.775	0.204	7.97989e-103	GE
Fen1	5.41928e-107	0.338166	0.625	0.141	1.12027e-102	GE
Psmb5	2.27513e-106	0.739398	0.989	0.68	4.70315e-102	GE
Pycr2	3.30035e-106	0.542714	0.858	0.299	6.82249e-102	GE
Pfkfb3	3.7452e-106	0.403366	0.556	0.117	7.74209e-102	GE
Lig3	4.76215e-106	0.325594	0.625	0.143	9.84432e-102	GE
Plpp5	5.75609e-106	0.475527	0.822	0.264	1.1899e-101	GE
2900026A02Rik	1.36761e-105	0.361804	0.68	0.159	2.82712e-101	GE
Cdc42bpa	1.66798e-105	0.57209	0.847	0.286	3.44804e-101	GE
Tm9sf3	3.73801e-105	0.779572	0.985	0.7	7.72721e-101	GE
Rpn2	2.88582e-104	0.792906	0.982	0.644	5.96558e-100	GE
Edem1	4.56739e-104	0.531376	0.855	0.294	9.44171e-100	GE
Vamp8	6.4685e-104	0.700786	0.985	0.515	1.33717e-99	GE
Herpud1	9.96701e-104	1.02547	0.92	0.487	2.06038e-99	GE
Pdgfa	1.26335e-102	0.332347	0.662	0.153	2.6116e-98	GE
Slc2a1	1.6112e-102	0.524817	0.662	0.167	3.33068e-98	GE
Ncapd2	1.86238e-102	0.258871	0.495	0.095	3.8499e-98	GE
Tram1	1.86639e-102	0.716548	0.956	0.545	3.8582e-98	GE
Apbb1	2.132e-102	0.292245	0.469	0.087	4.40726e-98	GE
Fuca1	1.54045e-101	0.869895	0.975	0.582	3.18441e-97	GE
Ier3	2.50328e-101	1.02141	0.993	0.673	5.17479e-97	GE
Golph3	5.22253e-101	0.648804	0.905	0.375	1.0796e-96	GE
Nceh1	1.30113e-100	0.330234	0.684	0.169	2.68969e-96	GE
Mdh1	1.39318e-100	0.727346	0.982	0.621	2.87999e-96	GE
Dst	7.4401e-100	0.745056	0.938	0.421	1.53802e-95	GE
Cndp2	1.74814e-99	0.418869	0.738	0.21	3.61375e-95	GE
Ppib	1.80308e-99	0.795623	0.996	0.936	3.72733e-95	GE
Ddost	2.22966e-99	0.715876	0.985	0.743	4.60915e-95	GE
Bmp2k	8.0718e-99	0.583364	0.844	0.298	1.6686e-94	GE
Mrps6	2.52492e-98	0.587728	0.858	0.318	5.21952e-94	GE
Srpr	6.43435e-98	0.717439	0.96	0.634	1.33011e-93	GE
Ss18l2	9.34591e-98	0.507086	0.829	0.296	1.93199e-93	GE
Myo6	9.35951e-98	0.60088	0.865	0.33	1.9348e-93	GE
Ube2q2	3.31804e-97	0.682675	0.822	0.302	6.85904e-93	GE
Srf	4.06897e-97	0.473461	0.738	0.228	8.41137e-93	GE
Gdpd1	4.71452e-97	0.254782	0.444	0.08	9.74586e-93	GE
Abhd12	7.3509e-97	0.437419	0.782	0.244	1.51958e-92	GE
Foxo1	9.0862e-97	0.712911	0.909	0.407	1.8783e-92	GE
Twnk	1.25934e-96	0.279092	0.582	0.132	2.60331e-92	GE
Kif13b	1.37764e-96	0.461571	0.753	0.225	2.84785e-92	GE
Zfp706	1.53149e-96	0.792142	0.971	0.608	3.16589e-92	GE
Sec61b	2.12473e-96	0.697657	0.993	0.863	4.39223e-92	GE
Trabd	2.14594e-96	0.454016	0.855	0.297	4.43609e-92	GE
Fabp5	2.39894e-96	1.02848	0.84	0.322	4.95909e-92	GE
Mogs	4.14844e-96	0.426237	0.749	0.228	8.57566e-92	GE
Slc31a1	7.26525e-96	0.412461	0.785	0.244	1.50187e-91	GE
Clptm1l	1.28732e-95	0.530371	0.905	0.39	2.66114e-91	GE
Smim14	1.30896e-95	0.69587	0.942	0.54	2.70588e-91	GE
Ptpn1	2.53433e-95	0.705004	0.924	0.429	5.23897e-91	GE
Uggt1	3.56321e-95	0.450921	0.862	0.307	7.36586e-91	GE
Abhd17c	1.41333e-94	0.288686	0.578	0.133	2.92164e-90	GE
Selenok	3.43933e-94	0.700834	0.989	0.826	7.10977e-90	GE
Ugp2	3.97673e-94	0.734249	0.865	0.37	8.2207e-90	GE
Tgm2	4.29603e-94	0.69228	0.84	0.297	8.88076e-90	GE
Pebp1	8.65406e-94	0.757009	0.993	0.825	1.78897e-89	GE
Asns	3.12887e-93	0.288646	0.578	0.134	6.46801e-89	GE
Entpd7	1.13111e-92	0.342752	0.6	0.152	2.33824e-88	GE
Stox2	1.29521e-92	0.3388	0.658	0.168	2.67745e-88	GE
Neu1	3.2345e-92	0.331845	0.771	0.227	6.68636e-88	GE
P4hb	3.67319e-92	0.764854	0.993	0.81	7.59321e-88	GE
Slc7a1	3.8676e-92	0.322028	0.644	0.164	7.9951e-88	GE
Naxd	8.10008e-92	0.520177	0.924	0.406	1.67445e-87	GE
Dnajb9	2.59472e-91	0.737424	0.909	0.446	5.36381e-87	GE
Erp44	3.96936e-91	0.582475	0.927	0.459	8.20546e-87	GE
Tcn2	8.21162e-91	0.481047	0.862	0.313	1.69751e-86	GE
Ankrd46	1.20135e-90	0.340414	0.64	0.171	2.48344e-86	GE
Uso1	2.02126e-90	0.475162	0.844	0.314	4.17836e-86	GE
Cnn3	2.2955e-90	0.721601	0.985	0.613	4.74526e-86	GE
Klhl21	2.62232e-90	0.267377	0.567	0.131	5.42087e-86	GE
Mettl26	4.14835e-90	0.436643	0.8	0.262	8.57547e-86	GE
Rabgap1l	1.52129e-89	0.333562	0.829	0.258	3.14481e-85	GE
Ide	2.89142e-89	0.310433	0.709	0.199	5.97714e-85	GE
Gsr	5.34118e-89	0.389183	0.676	0.191	1.10413e-84	GE
Cope	8.57485e-89	0.641217	0.982	0.642	1.77259e-84	GE
Bex3	1.0047e-88	0.816103	0.964	0.569	2.07692e-84	GE
Acaca	1.04224e-88	0.347317	0.607	0.157	2.15452e-84	GE
Plscr2	1.10054e-88	0.3797	0.502	0.107	2.27505e-84	GE
C1galt1	1.24781e-88	0.464437	0.8	0.277	2.57947e-84	GE
Gstz1	2.06668e-88	0.308041	0.636	0.167	4.27223e-84	GE
Sec61a1	4.97994e-88	0.632781	0.945	0.523	1.02945e-83	GE
Mpp7	7.2687e-88	0.256302	0.516	0.114	1.50259e-83	GE
Ibtk	1.18882e-87	0.460868	0.778	0.265	2.45752e-83	GE
Ezr	3.56208e-87	0.555602	0.836	0.308	7.36354e-83	GE
Mospd2	4.95782e-87	0.354528	0.636	0.167	1.02488e-82	GE
Pim3	6.90174e-87	0.64497	0.895	0.402	1.42673e-82	GE
Magt1	1.65386e-86	0.583671	0.953	0.486	3.41885e-82	GE
Erp29	1.86467e-86	0.656593	0.993	0.785	3.85464e-82	GE
Chid1	2.16855e-86	0.40932	0.731	0.228	4.48283e-82	GE
Uba5	8.94004e-86	0.550221	0.851	0.378	1.84809e-81	GE
Tspan14	1.40191e-85	0.310754	0.618	0.162	2.89804e-81	GE
Usp10	2.31428e-85	0.41086	0.753	0.241	4.78407e-81	GE
Cpeb4	4.35392e-85	0.495743	0.804	0.282	9.00042e-81	GE
Rell1	9.63779e-85	0.319444	0.695	0.202	1.99232e-80	GE
Hyal2	9.90829e-85	0.2776	0.633	0.168	2.04824e-80	GE
Axin2	6.7519e-84	0.336853	0.596	0.154	1.39575e-79	GE
Fam3a	8.42985e-84	0.271842	0.611	0.158	1.74262e-79	GE
Nfil3	2.10979e-83	0.579839	0.898	0.399	4.36135e-79	GE
Rnf181	4.11526e-83	0.342678	0.636	0.178	8.50707e-79	GE
Mt1	5.25374e-83	0.792041	0.989	0.594	1.08605e-78	GE
Lrg1	1.10738e-82	0.652723	0.371	0.066	2.28918e-78	GE
Itm2c	1.1276e-82	0.654045	0.971	0.646	2.33098e-78	GE
Mindy1	4.10729e-82	0.304547	0.684	0.195	8.49058e-78	GE
Arsj	4.45823e-82	0.26955	0.502	0.114	9.21605e-78	GE
Pdp2	4.68493e-82	0.342337	0.509	0.121	9.68469e-78	GE
G6pdx	5.77448e-82	0.303303	0.582	0.154	1.1937e-77	GE
Bsdc1	8.16765e-82	0.359506	0.684	0.21	1.68842e-77	GE
Srp9	9.40921e-82	0.637936	0.956	0.624	1.94507e-77	GE
Rnf5	1.08251e-81	0.303266	0.644	0.183	2.23775e-77	GE
Ralbp1	1.20074e-81	0.601321	0.967	0.646	2.48216e-77	GE
Gmppb	1.7347e-81	0.318774	0.658	0.188	3.58597e-77	GE
Ptprd	2.89118e-81	0.392357	0.538	0.135	5.97665e-77	GE
Tlnrd1	7.27286e-81	0.463316	0.738	0.254	1.50345e-76	GE
Derl1	8.59194e-81	0.48171	0.927	0.445	1.77613e-76	GE
Lbp	1.6277e-80	0.489556	0.789	0.272	3.36478e-76	GE
Por	2.22629e-80	0.466392	0.785	0.282	4.60219e-76	GE
2010111I01Rik	2.89508e-80	0.507687	0.811	0.305	5.98472e-76	GE
BC031181	2.98941e-80	0.53247	0.924	0.514	6.1797e-76	GE
Cgnl1	3.20828e-80	0.464341	0.825	0.304	6.63215e-76	GE
Tmem59	4.81347e-80	0.638192	0.982	0.811	9.95041e-76	GE
Ang	7.5674e-80	0.260728	0.433	0.09	1.56433e-75	GE
Atf6	1.35882e-79	0.355038	0.778	0.257	2.80894e-75	GE
Golgb1	1.64362e-79	0.706153	0.953	0.581	3.39768e-75	GE
Ormdl3	5.25336e-79	0.451428	0.804	0.318	1.08598e-74	GE
Slc5a3	5.87857e-79	0.561669	0.775	0.285	1.21522e-74	GE
Cenpv	1.07108e-78	0.292677	0.644	0.182	2.21413e-74	GE
Gpr108	3.56771e-78	0.320501	0.72	0.227	7.37517e-74	GE
Ccdc117	4.90778e-78	0.258318	0.582	0.151	1.01454e-73	GE
Tfg	5.16473e-78	0.475835	0.869	0.388	1.06765e-73	GE
Sdc4	7.20068e-78	0.68555	0.953	0.543	1.48852e-73	GE
Sat1	7.73177e-78	0.934157	0.978	0.706	1.59831e-73	GE
Ophn1	2.30673e-77	0.317287	0.676	0.2	4.76847e-73	GE
Sel1l	3.80113e-77	0.540352	0.785	0.317	7.8577e-73	GE
Cacfd1	5.0115e-77	0.286294	0.633	0.181	1.03598e-72	GE
Vegfa	8.93823e-77	0.514959	0.8	0.3	1.84771e-72	GE
Gnl2	1.04215e-76	0.523116	0.76	0.281	2.15434e-72	GE
Arhgef5	2.85485e-76	0.253633	0.611	0.165	5.90155e-72	GE
Tmed10	2.95838e-76	0.559922	0.996	0.808	6.11557e-72	GE
Tmed9	2.97098e-76	0.591828	0.989	0.795	6.14161e-72	GE
Papss1	3.55371e-76	0.48367	0.822	0.352	7.34622e-72	GE
Slc39a7	4.41697e-76	0.521128	0.913	0.448	9.13076e-72	GE
Myo18a	4.65557e-76	0.256997	0.549	0.138	9.624e-72	GE
Nfib	5.64639e-76	0.411449	0.945	0.366	1.16722e-71	GE
Znrf2	7.33155e-76	0.342607	0.749	0.247	1.51558e-71	GE
Plscr1	2.69023e-75	0.364274	0.589	0.168	5.56124e-71	GE
Prdx1	3.0796e-75	0.565637	0.989	0.915	6.36615e-71	GE
Igf1r	3.1484e-75	0.524475	0.876	0.375	6.50837e-71	GE
Cyb561d2	1.50755e-74	0.265054	0.622	0.176	3.11641e-70	GE
Desi1	1.56839e-74	0.318614	0.698	0.228	3.24218e-70	GE
Arid5b	2.62248e-74	0.657986	0.96	0.614	5.42118e-70	GE
Fbxl3	3.39465e-74	0.397546	0.789	0.285	7.01743e-70	GE
Hspa13	6.06737e-74	0.44946	0.778	0.308	1.25425e-69	GE
Pkp4	1.09271e-73	0.320379	0.665	0.201	2.25884e-69	GE
Znhit6	1.6319e-73	0.581977	0.825	0.357	3.37346e-69	GE
Tvp23b	3.53519e-73	0.353225	0.778	0.281	7.30794e-69	GE
Txndc11	1.87275e-72	0.27552	0.655	0.194	3.87134e-68	GE
Sypl	2.02769e-72	0.480818	0.909	0.429	4.19164e-68	GE
Gm10320	7.78427e-72	0.563523	0.822	0.389	1.60916e-67	GE
Spcs1	1.26185e-71	0.544346	0.967	0.759	2.60849e-67	GE
Sfxn1	1.36686e-71	0.586507	0.913	0.463	2.82556e-67	GE
Cab39	2.69911e-71	0.384357	0.858	0.344	5.5796e-67	GE
Slc17a5	4.91395e-71	0.25504	0.564	0.151	1.01581e-66	GE
Mt2	5.83536e-71	0.439392	0.862	0.341	1.20628e-66	GE
Lpcat3	6.88222e-71	0.29385	0.713	0.228	1.42269e-66	GE
Acer3	1.06256e-70	0.267176	0.611	0.174	2.19652e-66	GE
Mettl7a1	1.52084e-70	0.264383	0.615	0.176	3.14388e-66	GE
Epb41	3.75711e-70	0.303771	0.676	0.212	7.7667e-66	GE
Fam234a	1.43377e-69	0.318142	0.615	0.185	2.96389e-65	GE
Cers6	1.87651e-69	0.312761	0.724	0.24	3.87911e-65	GE
Pik3c2a	1.89088e-69	0.365598	0.716	0.25	3.90882e-65	GE
Pxk	2.69945e-69	0.383627	0.822	0.335	5.5803e-65	GE
Rnf149	3.19501e-69	0.343649	0.84	0.334	6.60472e-65	GE
Surf4	8.08634e-69	0.519282	0.949	0.551	1.67161e-64	GE
Pla2g4a	8.18344e-69	0.355454	0.64	0.201	1.69168e-64	GE
Trim27	9.21112e-69	0.514268	0.844	0.384	1.90412e-64	GE
Stt3a	1.24704e-68	0.526468	0.887	0.446	2.57787e-64	GE
Apc	1.31655e-68	0.403886	0.822	0.324	2.72157e-64	GE
Taok3	1.68798e-68	0.36946	0.858	0.346	3.48939e-64	GE
Trappc6a	2.11117e-68	0.421726	0.84	0.361	4.36421e-64	GE
Uap1	2.24225e-68	0.288809	0.702	0.232	4.63518e-64	GE
Lman1	2.28706e-68	0.539951	0.978	0.645	4.72781e-64	GE
Tes	3.06188e-68	0.363466	0.778	0.283	6.32951e-64	GE
Akap9	3.69883e-68	0.515994	0.924	0.512	7.64622e-64	GE
Cpd	7.93665e-68	0.508931	0.887	0.415	1.64066e-63	GE
Sdcbp	1.33708e-67	0.593594	0.989	0.719	2.764e-63	GE
Zfand5	6.46639e-67	0.775704	0.982	0.739	1.33673e-62	GE
Dnajc10	1.62496e-66	0.612613	0.88	0.46	3.35911e-62	GE
Spcs3	1.92515e-66	0.355771	0.8	0.318	3.97968e-62	GE
Fkbp4	3.22059e-66	0.487174	0.942	0.482	6.65761e-62	GE
Las1l	3.4004e-66	0.442459	0.749	0.296	7.02931e-62	GE
Cbr1	5.99808e-66	0.405667	0.811	0.336	1.23992e-61	GE
Jtb	8.04948e-66	0.426256	0.913	0.475	1.66399e-61	GE
Elovl1	9.03577e-66	0.406203	0.815	0.344	1.86787e-61	GE
Larp4b	2.27016e-65	0.408001	0.902	0.412	4.69287e-61	GE
Krtcap2	4.76746e-65	0.515559	0.985	0.84	9.8553e-61	GE
Gfpt1	5.78974e-65	0.445358	0.865	0.404	1.19685e-60	GE
Ebp	1.16306e-64	0.435593	0.862	0.404	2.40427e-60	GE
Rbl2	1.62716e-64	0.25215	0.731	0.246	3.36366e-60	GE
Aftph	2.10243e-64	0.268074	0.695	0.225	4.34613e-60	GE
Slc35f5	2.13411e-64	0.253111	0.593	0.177	4.41164e-60	GE
Pon2	1.22475e-63	0.296747	0.756	0.276	2.53181e-59	GE
Tmed7	1.36289e-63	0.399142	0.913	0.44	2.81737e-59	GE
1110008P14Rik	2.36516e-63	0.3704	0.742	0.286	4.88927e-59	GE
Hint1	3.40569e-63	0.473523	0.996	0.928	7.04023e-59	GE
Ift20	3.43303e-63	0.552236	0.956	0.644	7.09676e-59	GE
Bag1	1.27649e-62	0.523336	0.985	0.731	2.63877e-58	GE
Saraf	1.73421e-62	0.486911	0.92	0.59	3.58496e-58	GE
Cpox	4.18866e-62	0.253864	0.604	0.19	8.65879e-58	GE
Atp6v1a	4.57509e-61	0.430627	0.855	0.419	9.45762e-57	GE
Zc3h7a	5.59757e-61	0.373572	0.847	0.363	1.15713e-56	GE
Cebpd	6.53685e-61	0.752022	0.935	0.583	1.3513e-56	GE
Suco	1.33085e-60	0.333668	0.789	0.319	2.75114e-56	GE
Dstn	1.95652e-60	0.374267	0.982	0.706	4.04452e-56	GE
Arf1	3.20037e-60	0.481689	0.978	0.802	6.6158e-56	GE
Tmem208	7.75883e-60	0.408054	0.935	0.481	1.6039e-55	GE
Osbp	9.59455e-60	0.264093	0.662	0.231	1.98338e-55	GE
Ncdn	1.0914e-59	0.250239	0.411	0.101	2.25615e-55	GE
Lima1	1.11784e-59	0.531649	0.975	0.584	2.31079e-55	GE
Atp6v1e1	1.27698e-59	0.41929	0.945	0.526	2.63977e-55	GE
Alad	2.32878e-59	0.392881	0.807	0.337	4.81404e-55	GE
Creb3l2	2.59107e-59	0.385549	0.84	0.375	5.35627e-55	GE
Ccdc186	3.59445e-59	0.476046	0.807	0.396	7.43045e-55	GE
Asf1a	1.28867e-58	0.360485	0.764	0.318	2.66394e-54	GE
Jade1	3.48192e-58	0.303979	0.691	0.25	7.19783e-54	GE
Akr1a1	1.12533e-57	0.438415	0.989	0.811	2.32629e-53	GE
Wnt4	1.29393e-57	0.369717	0.455	0.125	2.67481e-53	GE
Atp2a2	1.31667e-57	0.563302	0.942	0.638	2.72182e-53	GE
Brwd1	1.49138e-57	0.376365	0.756	0.306	3.08297e-53	GE
Adam9	1.91292e-57	0.258522	0.607	0.197	3.95439e-53	GE
Lcmt1	3.10134e-57	0.393497	0.764	0.314	6.41109e-53	GE
Tuba1c	5.77055e-57	0.35276	0.796	0.328	1.19289e-52	GE
Elovl5	6.34185e-57	0.289865	0.658	0.232	1.31099e-52	GE
Rpl36al	6.49862e-57	0.440702	0.993	0.897	1.34339e-52	GE
Ndufa1	7.49509e-57	0.439906	0.956	0.646	1.54939e-52	GE
Sdf2	9.49067e-57	0.418478	0.953	0.585	1.96191e-52	GE
Avpi1	1.34848e-56	0.285136	0.651	0.229	2.78757e-52	GE
Vps13c	1.50957e-56	0.365901	0.702	0.277	3.12058e-52	GE
Ubl5	2.36977e-56	0.434578	0.985	0.822	4.89879e-52	GE
Kif5b	6.66664e-56	0.484565	0.975	0.671	1.37813e-51	GE
Hspb8	1.45807e-55	0.371328	0.815	0.354	3.01412e-51	GE
Erlec1	3.50538e-55	0.372187	0.916	0.467	7.24632e-51	GE
Tgoln1	1.39346e-54	0.465492	0.935	0.574	2.88056e-50	GE
Ndfip2	1.95609e-54	0.320686	0.764	0.324	4.04362e-50	GE
Ndufa12	2.44847e-54	0.46802	0.96	0.637	5.06148e-50	GE
Ufl1	2.73028e-54	0.31444	0.789	0.32	5.64404e-50	GE
Ctps	6.63069e-54	0.306711	0.556	0.185	1.3707e-49	GE
Cyr61	2.41453e-53	0.779774	0.873	0.524	4.99132e-49	GE
Far1	4.41497e-53	0.371669	0.815	0.376	9.12664e-49	GE
Casd1	4.94683e-53	0.274044	0.615	0.212	1.02261e-48	GE
Rabac1	4.95109e-53	0.439631	0.953	0.689	1.02349e-48	GE
Tsg101	1.31652e-52	0.297346	0.818	0.356	2.72152e-48	GE
Runx1	1.41699e-52	0.435838	0.753	0.315	2.92921e-48	GE
Tm9sf2	1.53944e-52	0.366284	0.895	0.48	3.18232e-48	GE
Mrps12	1.73061e-52	0.389596	0.942	0.508	3.57752e-48	GE
Crls1	2.44335e-52	0.25712	0.618	0.218	5.05089e-48	GE
Frmd4b	2.51153e-52	0.276282	0.64	0.229	5.19184e-48	GE
Mia2	1.34821e-51	0.360698	0.916	0.489	2.78701e-47	GE
Adm	1.88567e-51	0.581287	0.691	0.287	3.89805e-47	GE
Mydgf	2.52299e-51	0.428201	0.975	0.637	5.21552e-47	GE
Atp6v1f	3.71108e-51	0.421919	0.971	0.727	7.67155e-47	GE
N4bp2	4.22203e-51	0.290619	0.644	0.24	8.72778e-47	GE
Cd44	5.66172e-51	0.387311	0.673	0.261	1.17039e-46	GE
Mvp	6.05081e-51	0.303152	0.684	0.271	1.25082e-46	GE
Gadd45g	8.35862e-51	0.575295	0.931	0.576	1.72789e-46	GE
Gorasp2	9.45959e-51	0.34928	0.804	0.357	1.95549e-46	GE
Sec63	1.15728e-50	0.393799	0.898	0.511	2.39232e-46	GE
Trip11	1.96891e-50	0.415129	0.902	0.5	4.07014e-46	GE
4931406C07Rik	2.21788e-50	0.404814	0.596	0.224	4.5848e-46	GE
Vps28	3.61239e-50	0.410086	0.905	0.551	7.46754e-46	GE
Timm8b	5.53832e-50	0.38766	0.927	0.532	1.14488e-45	GE
Cltb	5.90228e-50	0.302045	0.749	0.321	1.22012e-45	GE
Ssr1	6.6622e-50	0.433394	0.945	0.601	1.37721e-45	GE
Wnt5a	9.95532e-50	0.268352	0.775	0.31	2.05796e-45	GE
Nans	2.07754e-49	0.29042	0.789	0.335	4.2947e-45	GE
Ctgf	2.40427e-49	0.411467	0.44	0.131	4.97011e-45	GE
Arhgap5	2.86734e-49	0.380166	0.876	0.457	5.92736e-45	GE
Cdk5rap3	2.90742e-49	0.307857	0.771	0.352	6.01022e-45	GE
Ccdc107	3.24845e-49	0.285155	0.749	0.319	6.71519e-45	GE
Ergic2	6.60034e-49	0.351077	0.887	0.471	1.36442e-44	GE
Neat1	6.95243e-49	0.775892	0.985	0.822	1.43721e-44	GE
Bsg	7.59507e-49	0.397822	0.993	0.866	1.57005e-44	GE
Gtf2a1	1.50768e-48	0.294677	0.582	0.213	3.11668e-44	GE
Gng5	2.81583e-48	0.395767	0.993	0.915	5.82088e-44	GE
Tmem258	1.04097e-47	0.445199	0.964	0.746	2.1519e-43	GE
Plpbp	1.20922e-47	0.274549	0.716	0.292	2.4997e-43	GE
Polr2e	1.43254e-47	0.459581	0.927	0.615	2.96134e-43	GE
Ctnnd1	1.78591e-47	0.257785	0.705	0.285	3.69184e-43	GE
Fos	2.07234e-47	0.648516	0.978	0.79	4.28394e-43	GE
Scarb2	3.58812e-47	0.252928	0.745	0.303	7.41736e-43	GE
Pdcd4	3.73904e-47	0.390773	0.895	0.517	7.72935e-43	GE
Baiap2	4.42528e-47	0.3104	0.607	0.231	9.14793e-43	GE
Tssc4	4.591e-47	0.2698	0.72	0.297	9.49052e-43	GE
Ctr9	5.79996e-47	0.35089	0.829	0.402	1.19897e-42	GE
Ndufa11	7.63306e-47	0.421798	0.978	0.691	1.57791e-42	GE
Errfi1	1.13474e-46	0.709924	0.913	0.605	2.34573e-42	GE
Atp6v0b	1.19601e-46	0.324735	0.982	0.71	2.47238e-42	GE
Iah1	1.25241e-46	0.359392	0.811	0.4	2.58898e-42	GE
Insig2	1.75456e-46	0.259848	0.716	0.301	3.62703e-42	GE
Ddx24	4.23059e-46	0.411234	0.956	0.647	8.74548e-42	GE
Arfgef1	5.45258e-46	0.300996	0.815	0.386	1.12716e-41	GE
Mea1	5.49419e-46	0.302312	0.756	0.34	1.13576e-41	GE
Unc50	7.75571e-46	0.298489	0.782	0.36	1.60326e-41	GE
Zfp704	1.31122e-45	0.326602	0.658	0.273	2.71055e-41	GE
Lap3	2.22186e-45	0.384648	0.825	0.435	4.59302e-41	GE
Hmgcl	3.28214e-45	0.288137	0.727	0.321	6.78485e-41	GE
Cdkn2aip	3.45457e-45	0.260741	0.695	0.28	7.14129e-41	GE
Atp5j	5.4579e-45	0.385885	0.993	0.881	1.12826e-40	GE
Dap	5.666e-45	0.434051	0.956	0.625	1.17128e-40	GE
Gpx4	1.07839e-44	0.510241	0.985	0.876	2.22926e-40	GE
Fndc3b	1.11812e-44	0.407057	0.884	0.523	2.31138e-40	GE
Ostc	1.34661e-44	0.420757	0.96	0.727	2.78371e-40	GE
Arl6ip5	1.42901e-44	0.252329	0.738	0.313	2.95406e-40	GE
Vamp7	1.70814e-44	0.281024	0.665	0.286	3.53108e-40	GE
Atp13a3	1.70911e-44	0.329123	0.764	0.346	3.53307e-40	GE
Atp6v0e	1.89134e-44	0.38801	0.982	0.787	3.90978e-40	GE
Foxp1	3.2545e-44	0.415972	0.938	0.595	6.72769e-40	GE
Gabarap	1.12597e-43	0.356189	0.985	0.91	2.3276e-39	GE
Sec11a	1.19228e-43	0.417299	0.96	0.736	2.46469e-39	GE
Atp11a	3.2978e-43	0.25887	0.647	0.258	6.81721e-39	GE
Stat3	7.27887e-43	0.393404	0.938	0.645	1.50469e-38	GE
Jkamp	7.5728e-43	0.290039	0.753	0.347	1.56545e-38	GE
Glmp	7.70548e-43	0.334322	0.865	0.491	1.59288e-38	GE
Tmed2	9.25134e-43	0.403141	0.978	0.801	1.91244e-38	GE
Park7	1.14686e-42	0.39179	0.978	0.773	2.37079e-38	GE
Sec24d	1.93402e-42	0.288203	0.702	0.304	3.99802e-38	GE
BC003331	3.94721e-42	0.276835	0.745	0.336	8.15967e-38	GE
Hist1h1c	5.13489e-42	0.326475	0.655	0.269	1.06148e-37	GE
Chpt1	5.32188e-42	0.278255	0.749	0.327	1.10014e-37	GE
Egln1	1.93972e-41	0.307079	0.756	0.354	4.00978e-37	GE
Snd1	4.34782e-41	0.292131	0.785	0.38	8.98782e-37	GE
Srp68	4.61762e-41	0.256841	0.658	0.276	9.54555e-37	GE
Mgat2	6.29237e-41	0.351527	0.829	0.467	1.30076e-36	GE
Sod2	8.61359e-41	0.300159	0.884	0.491	1.7806e-36	GE
Rnaset2a	1.02851e-40	0.308787	0.796	0.395	2.12613e-36	GE
Ccdc25	1.18207e-40	0.304695	0.651	0.274	2.44357e-36	GE
Psmd3	1.20994e-40	0.332571	0.829	0.43	2.50118e-36	GE
Eif4g1	1.4722e-40	0.378171	0.927	0.6	3.04333e-36	GE
Tnks2	1.55511e-40	0.371471	0.92	0.539	3.21472e-36	GE
Arcn1	3.24008e-40	0.362626	0.895	0.53	6.69789e-36	GE
Ssu72	3.67868e-40	0.315117	0.935	0.539	7.60458e-36	GE
Ranbp2	7.01517e-40	0.461463	0.869	0.498	1.45018e-35	GE
Prkcsh	8.35991e-40	0.32793	0.898	0.518	1.72816e-35	GE
S100a1	1.52918e-39	0.336379	0.938	0.541	3.16112e-35	GE
Sec61g	1.88121e-39	0.334871	1	0.911	3.88884e-35	GE
Litaf	2.03504e-39	0.299858	0.931	0.556	4.20684e-35	GE
Srp14	2.43098e-39	0.33804	0.985	0.802	5.02531e-35	GE
Heca	4.46205e-39	0.286485	0.684	0.302	9.22394e-35	GE
Lman2	4.90177e-39	0.321456	0.931	0.568	1.01329e-34	GE
Ddrgk1	6.42603e-39	0.349271	0.898	0.557	1.32839e-34	GE
Pnrc1	6.76712e-39	0.473884	0.985	0.83	1.3989e-34	GE
Hdlbp	7.67398e-39	0.41958	0.96	0.771	1.58636e-34	GE
Etnk1	7.735e-39	0.372321	0.84	0.459	1.59898e-34	GE
Clint1	8.66221e-39	0.315296	0.895	0.543	1.79065e-34	GE
Btg2	1.04515e-38	0.411896	0.982	0.735	2.16054e-34	GE
Hsd17b11	1.22818e-38	0.255863	0.735	0.328	2.53889e-34	GE
Ufm1	1.5337e-38	0.280041	0.88	0.459	3.17046e-34	GE
Cox17	1.60408e-38	0.286851	0.92	0.503	3.31595e-34	GE
Slc25a36	1.84989e-38	0.38027	0.727	0.354	3.82409e-34	GE
Tle1	3.24123e-38	0.333026	0.818	0.425	6.70027e-34	GE
Ubxn4	3.65606e-38	0.374346	0.945	0.67	7.55781e-34	GE
Ndufb8	4.28266e-38	0.368221	0.971	0.777	8.85312e-34	GE
Tbcb	5.58244e-38	0.324435	0.902	0.532	1.154e-33	GE
Larp4	6.65698e-38	0.315493	0.865	0.473	1.37613e-33	GE
Emc6	1.01384e-37	0.255241	0.84	0.419	2.0958e-33	GE
Emd	3.22763e-37	0.330978	0.785	0.402	6.67215e-33	GE
Tubb4b	3.78205e-37	0.278146	0.935	0.575	7.81826e-33	GE
Sar1b	5.60509e-37	0.268983	0.807	0.435	1.15868e-32	GE
Ywhaq	5.96515e-37	0.339875	0.971	0.718	1.23312e-32	GE
2410015M20Rik	1.3763e-36	0.349897	0.96	0.711	2.84509e-32	GE
Ndufa7	1.49185e-36	0.363492	0.975	0.816	3.08395e-32	GE
Uqcr11	1.49302e-36	0.32382	0.978	0.805	3.08637e-32	GE
Arih1	1.50917e-36	0.406447	0.796	0.467	3.11975e-32	GE
Ssr2	2.94469e-36	0.399049	0.967	0.722	6.08726e-32	GE
Nrip1	3.52236e-36	0.416217	0.84	0.503	7.28143e-32	GE
Cdk2ap2	4.24463e-36	0.28158	0.855	0.471	8.7745e-32	GE
Srsf5	4.38364e-36	0.402917	0.953	0.737	9.06187e-32	GE
Zcchc7	4.98022e-36	0.279708	0.811	0.415	1.02951e-31	GE
Bcap31	6.79798e-36	0.328694	0.931	0.649	1.40528e-31	GE
Nop10	7.38285e-36	0.332967	0.971	0.704	1.52618e-31	GE
Hras	1.23777e-35	0.273902	0.847	0.455	2.55872e-31	GE
Imp3	1.30728e-35	0.348917	0.953	0.655	2.70242e-31	GE
Itgav	1.36703e-35	0.282078	0.731	0.355	2.82593e-31	GE
Ythdc1	1.49663e-35	0.364614	0.905	0.585	3.09384e-31	GE
Emc7	2.61741e-35	0.289081	0.887	0.537	5.41071e-31	GE
Rassf1	2.95249e-35	0.305624	0.818	0.438	6.10338e-31	GE
Mrps34	4.10134e-35	0.25655	0.785	0.4	8.47828e-31	GE
Rb1cc1	4.23895e-35	0.307921	0.862	0.473	8.76277e-31	GE
Tmem205	5.177e-35	0.282028	0.771	0.395	1.07019e-30	GE
Mlec	5.91893e-35	0.314917	0.935	0.563	1.22356e-30	GE
Gabarapl2	9.50866e-35	0.305035	0.92	0.609	1.96563e-30	GE
Nbeal1	2.28213e-34	0.258415	0.778	0.393	4.71763e-30	GE
Ppp1r15a	2.42944e-34	0.416935	0.942	0.728	5.02213e-30	GE
Ap2m1	3.15731e-34	0.314848	0.942	0.627	6.52678e-30	GE
Nrd1	5.56946e-34	0.309541	0.822	0.456	1.15132e-29	GE
Higd2a	8.21946e-34	0.300277	0.891	0.552	1.69913e-29	GE
Rtn4	1.64162e-33	0.367544	0.942	0.721	3.39357e-29	GE
Gstp1	1.8723e-33	0.295615	0.931	0.576	3.87041e-29	GE
Txnrd1	1.91811e-33	0.251514	0.836	0.445	3.96512e-29	GE
Creg1	2.31948e-33	0.320018	0.876	0.565	4.79484e-29	GE
Slc25a11	4.92594e-33	0.290326	0.789	0.437	1.01829e-28	GE
Rab1a	2.50488e-32	0.318266	0.895	0.596	5.1781e-28	GE
Sdf4	2.96223e-32	0.297172	0.895	0.585	6.12351e-28	GE
Gm16286	4.12668e-32	0.299463	0.869	0.508	8.53068e-28	GE
Ifitm1	6.39022e-32	1.08943	0.829	0.565	1.32099e-27	GE
2810474O19Rik	7.33851e-32	0.395939	0.785	0.461	1.51702e-27	GE
Mrps18a	9.22363e-32	0.263814	0.84	0.458	1.90671e-27	GE
Tm2d2	9.76169e-32	0.265921	0.858	0.497	2.01794e-27	GE
Ndufb11	1.63179e-31	0.283897	0.993	0.851	3.37324e-27	GE
Jund	1.73506e-31	0.352267	0.996	0.934	3.58672e-27	GE
Glo1	2.12114e-31	0.379475	0.938	0.703	4.38482e-27	GE
Klf6	2.12248e-31	0.498854	0.924	0.717	4.38759e-27	GE
Dctn3	2.31292e-31	0.278216	0.927	0.597	4.78127e-27	GE
Mbnl2	4.21563e-31	0.322879	0.971	0.719	8.71454e-27	GE
Ccdc47	6.58603e-31	0.258385	0.8	0.457	1.36146e-26	GE
Nars	8.2651e-31	0.260888	0.829	0.48	1.70856e-26	GE
Ubc	1.69833e-30	0.361823	1	0.952	3.51079e-26	GE
Rnf10	2.69037e-30	0.282118	0.884	0.536	5.56154e-26	GE
Adipor1	3.04059e-30	0.257535	0.873	0.518	6.28551e-26	GE
Ldhb	4.43116e-30	0.270206	0.822	0.436	9.16009e-26	GE
Arpc1a	4.49669e-30	0.306254	0.895	0.58	9.29556e-26	GE
Romo1	8.40774e-30	0.285964	0.964	0.697	1.73805e-25	GE
Vcp	1.08916e-29	0.295387	0.956	0.724	2.25151e-25	GE
Grpel1	1.2869e-29	0.265698	0.865	0.507	2.66029e-25	GE
Nktr	1.49588e-29	0.318387	0.938	0.703	3.09227e-25	GE
Chmp5	1.7895e-29	0.267228	0.887	0.56	3.69926e-25	GE
Canx	1.92569e-29	0.334495	0.978	0.767	3.98078e-25	GE
Gem	2.54192e-29	0.422935	0.749	0.429	5.25467e-25	GE
Ssr3	3.02195e-29	0.352691	0.96	0.745	6.24698e-25	GE
March7	4.07473e-29	0.283192	0.789	0.449	8.42327e-25	GE
Chka	4.85384e-29	0.260381	0.793	0.42	1.00339e-24	GE
Nucb1	5.30489e-29	0.28302	0.956	0.659	1.09663e-24	GE
Atp5g1	6.52379e-29	0.287755	0.985	0.841	1.3486e-24	GE
Atf3	1.21177e-28	0.469243	0.796	0.497	2.50498e-24	GE
Mrpl57	2.2893e-28	0.250003	0.858	0.493	4.73245e-24	GE
Ufc1	2.5377e-28	0.277522	0.902	0.606	5.24592e-24	GE
Txnl1	8.40127e-28	0.2742	0.931	0.618	1.73671e-23	GE
Aldh7a1	1.61631e-27	0.26329	0.778	0.416	3.34123e-23	GE
Serpinb6a	1.83021e-27	0.417224	0.949	0.709	3.7834e-23	GE
Ndufa4	2.31464e-27	0.262009	0.993	0.88	4.78481e-23	GE
Zfand6	2.73302e-27	0.261953	0.815	0.499	5.64969e-23	GE
Eif1a	2.91715e-27	0.255349	0.916	0.563	6.03033e-23	GE
mt-Co1	3.611e-27	0.270303	1	0.997	7.46465e-23	GE
Fndc3a	7.46126e-27	0.260306	0.873	0.538	1.54239e-22	GE
Glrx5	1.45328e-26	0.278117	0.847	0.511	3.00421e-22	GE
Basp1	1.98966e-26	0.286525	0.691	0.351	4.11303e-22	GE
Ctnna1	2.17293e-26	0.253285	0.865	0.53	4.49187e-22	GE
Rps27l	2.91543e-26	0.286346	0.989	0.839	6.02677e-22	GE
Uqcrfs1	3.54105e-26	0.281228	0.895	0.609	7.32006e-22	GE
Kcnq1ot1	5.2484e-26	0.453208	0.953	0.737	1.08495e-21	GE
Atf4	9.09928e-26	0.270098	0.964	0.727	1.881e-21	GE
Anapc13	1.73404e-25	0.25143	0.873	0.544	3.58461e-21	GE
Ldha	5.34607e-25	0.266376	0.971	0.799	1.10514e-20	GE
Edf1	7.25997e-25	0.262811	0.967	0.793	1.50078e-20	GE
Chmp2a	2.48415e-24	0.260744	0.938	0.692	5.13524e-20	GE
Rnh1	6.79008e-24	0.261909	0.916	0.618	1.40364e-19	GE
Srrm1	3.9006e-23	0.279225	0.927	0.687	8.06332e-19	GE
Eif3a	7.8722e-23	0.283779	0.967	0.817	1.62734e-18	GE
Fosl2	5.78106e-22	0.259864	0.862	0.565	1.19506e-17	GE
Cnpy2	1.04947e-19	0.251929	0.975	0.722	2.16947e-15	GE
Phlda1	4.22008e-19	0.43591	0.738	0.495	8.72375e-15	GE
Tgfbi	7.7432e-19	0.29655	0.615	0.34	1.60067e-14	GE
Nr4a1	6.14783e-18	0.349352	0.815	0.597	1.27088e-13	GE
Trf	1.37725e-16	0.789018	0.276	0.116	2.84704e-12	GE
Col3a1	0	2.38965	0.999	0.753	0	S1
Col1a2	0	2.34831	1	0.715	0	S1
Lum	0	2.34802	0.989	0.416	0	S1
Col1a1	0	2.23349	0.998	0.67	0	S1
C3	0	2.14379	0.823	0.147	0	S1
Sparc	0	2.08269	0.999	0.796	0	S1
Col6a2	0	1.97077	0.988	0.516	0	S1
Dpt	0	1.94188	0.964	0.371	0	S1
Col6a1	0	1.90456	0.99	0.555	0	S1
Col6a3	0	1.87671	0.981	0.443	0	S1
Dcn	0	1.87387	0.997	0.592	0	S1
Clec3b	0	1.87262	0.736	0.046	0	S1
Aebp1	0	1.80987	0.983	0.525	0	S1
Postn	0	1.78105	0.882	0.238	0	S1
Mgp	0	1.74891	0.988	0.633	0	S1
Col5a1	0	1.69696	0.97	0.365	0	S1
Col14a1	0	1.67713	0.967	0.312	0	S1
Gsn	0	1.65957	0.983	0.653	0	S1
Igfbp6	0	1.54417	0.977	0.463	0	S1
Pcolce	0	1.52796	0.946	0.405	0	S1
Rcn3	0	1.49908	0.962	0.523	0	S1
Penk	0	1.46277	0.893	0.396	0	S1
Serpinh1	0	1.44363	0.992	0.689	0	S1
Ogn	0	1.41399	0.909	0.252	0	S1
Col15a1	0	1.36585	0.932	0.345	0	S1
Fmo2	0	1.34237	0.705	0.126	0	S1
Prss23	0	1.33028	0.81	0.18	0	S1
Col5a2	0	1.32915	0.979	0.509	0	S1
Serping1	0	1.32773	0.968	0.518	0	S1
Fbn1	0	1.32294	0.921	0.411	0	S1
Timp2	0	1.31272	0.986	0.659	0	S1
Ccdc80	0	1.27283	0.949	0.427	0	S1
Fbln1	0	1.26206	0.946	0.42	0	S1
Ly6a	0	1.25593	0.952	0.546	0	S1
Spon2	0	1.24554	0.799	0.158	0	S1
Ctla2a	0	1.2409	0.983	0.933	0	S1
Lpl	0	1.23844	0.677	0.124	0	S1
Adamts2	0	1.23743	0.906	0.281	0	S1
Mfap4	0	1.22756	0.687	0.282	0	S1
Itih5	0	1.1838	0.852	0.341	0	S1
Pla1a	0	1.18351	0.659	0.071	0	S1
Mmp23	0	1.16671	0.894	0.311	0	S1
Efemp1	0	1.1656	0.786	0.31	0	S1
Serpinf1	0	1.15319	0.946	0.447	0	S1
Htra3	0	1.14469	0.818	0.212	0	S1
Rarres2	0	1.13992	0.941	0.466	0	S1
Eln	0	1.13307	0.703	0.171	0	S1
Fstl1	0	1.09823	0.974	0.572	0	S1
Timp1	0	1.09187	0.788	0.262	0	S1
Hpgd	0	1.0892	0.611	0.136	0	S1
Tmed3	0	1.07889	0.961	0.662	0	S1
Mmp3	0	1.07387	0.468	0.029	0	S1
Mfap2	0	1.06724	0.914	0.371	0	S1
Selenom	0	1.06098	0.945	0.602	0	S1
Matn2	0	1.05177	0.919	0.379	0	S1
Tnxb	0	1.04472	0.761	0.193	0	S1
Bgn	0	1.03885	0.968	0.553	0	S1
Igfbp5	0	1.0272	0.796	0.315	0	S1
Rbp1	0	1.02235	0.905	0.399	0	S1
Adh1	0	1.0102	0.701	0.095	0	S1
Plod2	0	1.00927	0.9	0.396	0	S1
Ly6c1	0	0.997856	0.769	0.255	0	S1
Lox	0	0.997227	0.884	0.327	0	S1
Cpxm1	0	0.983555	0.738	0.214	0	S1
Spon1	0	0.977493	0.877	0.369	0	S1
Cd34	0	0.977116	0.871	0.36	0	S1
Fkbp9	0	0.971701	0.906	0.434	0	S1
Vegfd	0	0.968549	0.719	0.2	0	S1
Tgfbr2	0	0.950527	0.922	0.557	0	S1
Mfap5	0	0.949646	0.88	0.462	0	S1
Nenf	0	0.940596	0.962	0.66	0	S1
Rnase4	0	0.939776	0.956	0.552	0	S1
Meg3	0	0.939035	0.774	0.289	0	S1
Sfrp1	0	0.936654	0.853	0.281	0	S1
Loxl1	0	0.929322	0.765	0.191	0	S1
Adamts1	0	0.900172	0.868	0.511	0	S1
Serpina3n	0	0.891932	0.55	0.15	0	S1
Col5a3	0	0.889464	0.607	0.088	0	S1
Cd63	0	0.888497	0.983	0.703	0	S1
Flrt2	0	0.871239	0.677	0.137	0	S1
Pdgfrl	0	0.868486	0.738	0.235	0	S1
Gpx8	0	0.867616	0.9	0.452	0	S1
Lrp1	0	0.866381	0.904	0.459	0	S1
Ntrk2	0	0.862059	0.74	0.221	0	S1
Frzb	0	0.851845	0.7	0.21	0	S1
Ctsk	0	0.843822	0.776	0.271	0	S1
Cxcl12	0	0.84285	0.856	0.391	0	S1
Cd248	0	0.842041	0.778	0.256	0	S1
Vkorc1	0	0.838637	0.895	0.533	0	S1
Gpm6b	0	0.836744	0.664	0.134	0	S1
Has1	0	0.834506	0.365	0.069	0	S1
Kdelr3	0	0.830326	0.77	0.247	0	S1
Nfix	0	0.830035	0.931	0.532	0	S1
Cpz	0	0.819816	0.614	0.066	0	S1
Plpp3	0	0.817314	0.902	0.532	0	S1
Fkbp7	0	0.814937	0.833	0.37	0	S1
Creb3l1	0	0.812668	0.746	0.216	0	S1
Hspg2	0	0.81207	0.803	0.346	0	S1
Crtap	0	0.810992	0.859	0.413	0	S1
Gadd45g	0	0.807848	0.831	0.522	0	S1
Lama4	0	0.806289	0.75	0.284	0	S1
Snhg18	0	0.801809	0.936	0.51	0	S1
Cygb	0	0.800607	0.844	0.345	0	S1
Col16a1	0	0.791883	0.79	0.277	0	S1
Ppib	0	0.789191	0.975	0.928	0	S1
Akap12	0	0.785013	0.685	0.237	0	S1
Ctsl	0	0.78428	0.971	0.728	0	S1
Entpd2	0	0.782382	0.687	0.201	0	S1
Dpep1	0	0.781154	0.609	0.212	0	S1
Txndc5	0	0.778155	0.891	0.497	0	S1
Sfrp4	0	0.777374	0.857	0.41	0	S1
Dclk1	0	0.768179	0.703	0.142	0	S1
Loxl2	0	0.76212	0.759	0.223	0	S1
C1s1	0	0.757541	0.778	0.314	0	S1
Nid1	0	0.756142	0.941	0.541	0	S1
Ltbp4	0	0.756115	0.9	0.453	0	S1
S100a16	0	0.751161	0.846	0.341	0	S1
Nupr1	0	0.739839	0.715	0.207	0	S1
S100a6	0	0.734383	0.994	0.91	0	S1
Fibin	0	0.731197	0.596	0.101	0	S1
Ckap4	0	0.730732	0.861	0.465	0	S1
Ctsh	0	0.725719	0.84	0.402	0	S1
Abi3bp	0	0.720238	0.663	0.213	0	S1
Fkbp11	0	0.719992	0.774	0.341	0	S1
Svep1	0	0.717948	0.752	0.255	0	S1
Clec11a	0	0.717677	0.57	0.06	0	S1
Gpx7	0	0.71687	0.756	0.307	0	S1
Fxyd1	0	0.715954	0.886	0.423	0	S1
Mt2	0	0.714605	0.644	0.28	0	S1
P4ha2	0	0.714136	0.713	0.216	0	S1
Slit3	0	0.712165	0.772	0.298	0	S1
Efemp2	0	0.710815	0.816	0.354	0	S1
P3h3	0	0.709917	0.777	0.292	0	S1
Ppic	0	0.702874	0.916	0.572	0	S1
Cd55	0	0.70135	0.726	0.292	0	S1
Sparcl1	0	0.69018	0.954	0.572	0	S1
Col4a1	0	0.690174	0.961	0.636	0	S1
Vcan	0	0.686536	0.816	0.336	0	S1
Adamtsl1	0	0.685996	0.738	0.202	0	S1
Ptgis	0	0.685928	0.685	0.131	0	S1
Prdx4	0	0.68583	0.889	0.605	0	S1
Crispld2	0	0.683368	0.628	0.157	0	S1
Ifi205	0	0.682131	0.587	0.073	0	S1
Lamb1	0	0.681154	0.835	0.44	0	S1
Thbd	0	0.680501	0.628	0.163	0	S1
Mdk	0	0.676871	0.895	0.484	0	S1
Gas1	0	0.674948	0.882	0.418	0	S1
Pi16	0	0.669955	0.439	0.152	0	S1
Bmp1	0	0.664815	0.766	0.279	0	S1
Agtr2	0	0.662722	0.385	0.029	0	S1
Igsf10	0	0.658863	0.671	0.173	0	S1
Ecm1	0	0.656559	0.789	0.357	0	S1
Medag	0	0.655487	0.663	0.191	0	S1
Copz2	0	0.655342	0.751	0.338	0	S1
Lamc1	0	0.65229	0.818	0.437	0	S1
Fbln2	0	0.651165	0.754	0.284	0	S1
Calu	0	0.648467	0.918	0.615	0	S1
P4hb	0	0.647643	0.957	0.779	0	S1
Scara5	0	0.640374	0.618	0.228	0	S1
Col4a2	0	0.63595	0.897	0.538	0	S1
C1ra	0	0.632144	0.684	0.227	0	S1
Fkbp10	0	0.630727	0.746	0.311	0	S1
Maged1	0	0.624691	0.893	0.547	0	S1
Cilp	0	0.624664	0.267	0.041	0	S1
Gpx3	0	0.624472	0.956	0.548	0	S1
Kdelr2	0	0.62281	0.852	0.579	0	S1
Fam114a1	0	0.619138	0.713	0.25	0	S1
Cntn1	0	0.617229	0.44	0.054	0	S1
S100a1	0	0.615047	0.8	0.487	0	S1
Ssr4	0	0.61417	0.955	0.871	0	S1
Cxcl16	0	0.613265	0.63	0.146	0	S1
Lpar1	0	0.612887	0.836	0.387	0	S1
Tgfbr3	0	0.611444	0.746	0.363	0	S1
Adamts5	0	0.610237	0.537	0.163	0	S1
Igfbp4	0	0.608622	0.959	0.716	0	S1
Mmp14	0	0.607326	0.859	0.483	0	S1
Pmp22	0	0.606655	0.825	0.428	0	S1
Mrc2	0	0.603595	0.623	0.166	0	S1
Pdgfra	0	0.602555	0.901	0.43	0	S1
Emilin1	0	0.597307	0.794	0.395	0	S1
Nfia	0	0.59449	0.834	0.483	0	S1
C1qtnf6	0	0.594395	0.668	0.241	0	S1
Socs2	0	0.585201	0.72	0.274	0	S1
Rcn1	0	0.583285	0.856	0.468	0	S1
Bicc1	0	0.581799	0.765	0.34	0	S1
Fkbp14	0	0.572685	0.621	0.171	0	S1
Prelp	0	0.572179	0.605	0.136	0	S1
Tmem119	0	0.569594	0.641	0.216	0	S1
Maged2	0	0.568396	0.748	0.367	0	S1
Apod	0	0.567749	0.372	0.039	0	S1
C1qtnf3	0	0.564492	0.409	0.032	0	S1
Ptgfrn	0	0.562829	0.566	0.137	0	S1
C4b	0	0.558434	0.478	0.116	0	S1
Sulf2	0	0.557171	0.721	0.316	0	S1
Frmd6	0	0.552207	0.767	0.389	0	S1
Oat	0	0.550045	0.795	0.471	0	S1
Oaf	0	0.549846	0.707	0.327	0	S1
S100a10	0	0.546735	0.973	0.88	0	S1
Ssr2	0	0.546558	0.875	0.691	0	S1
Gria3	0	0.542359	0.591	0.145	0	S1
Tenm4	0	0.541031	0.438	0.061	0	S1
Lsp1	0	0.540349	0.937	0.65	0	S1
Chpf	0	0.539976	0.598	0.216	0	S1
Gstm2	0	0.538693	0.705	0.296	0	S1
Bsg	0	0.538044	0.955	0.847	0	S1
Ddost	0	0.537959	0.91	0.707	0	S1
Sar1a	0	0.534778	0.851	0.593	0	S1
Colec12	0	0.533799	0.744	0.354	0	S1
Ngfr	0	0.53344	0.448	0.044	0	S1
Rrbp1	0	0.533435	0.959	0.866	0	S1
Ikbip	0	0.531861	0.729	0.369	0	S1
Thbs3	0	0.528761	0.589	0.146	0	S1
Htra1	0	0.528172	0.724	0.383	0	S1
Gnas	0	0.527325	0.983	0.962	0	S1
Lgals1	0	0.527263	0.986	0.896	0	S1
Abca8a	0	0.526444	0.438	0.04	0	S1
Arl1	0	0.525186	0.829	0.593	0	S1
Anxa2	0	0.525095	0.942	0.78	0	S1
Ift20	0	0.524158	0.839	0.604	0	S1
Mmp19	0	0.523751	0.599	0.203	0	S1
Ifi211	0	0.523262	0.53	0.106	0	S1
Aspn	0	0.522993	0.478	0.09	0	S1
Ostc	0	0.519166	0.883	0.694	0	S1
Fuca1	0	0.517505	0.806	0.537	0	S1
Cyb5a	0	0.515591	0.923	0.756	0	S1
Erlec1	0	0.514699	0.74	0.411	0	S1
Fndc3b	0	0.513389	0.79	0.467	0	S1
Olfml3	0	0.51158	0.894	0.493	0	S1
Meis2	0	0.503002	0.825	0.434	0	S1
Slc16a2	0	0.502598	0.684	0.298	0	S1
Anxa5	0	0.502138	0.94	0.768	0	S1
Mmp2	0	0.500613	0.919	0.476	0	S1
Igfbp7	0	0.499838	0.981	0.718	0	S1
Ifi27l2a	0	0.498137	0.914	0.545	0	S1
Prrx1	0	0.496434	0.731	0.327	0	S1
Mxra8	0	0.49641	0.802	0.439	0	S1
Tppp3	0	0.495799	0.496	0.168	0	S1
Prnp	0	0.493658	0.764	0.421	0	S1
Cpq	0	0.491048	0.673	0.302	0	S1
App	0	0.490394	0.929	0.707	0	S1
Gxylt2	0	0.490126	0.679	0.293	0	S1
Atp8b1	0	0.488221	0.707	0.356	0	S1
Thbs2	0	0.487489	0.42	0.031	0	S1
Cd302	0	0.486419	0.786	0.456	0	S1
Cavin1	0	0.486132	0.839	0.511	0	S1
Plpp1	0	0.485257	0.658	0.287	0	S1
P4ha1	0	0.484836	0.698	0.356	0	S1
Fap	0	0.4834	0.432	0.041	0	S1
Col12a1	0	0.483031	0.421	0.105	0	S1
Cnpy2	0	0.481038	0.888	0.687	0	S1
Hdlbp	0	0.478542	0.912	0.742	0	S1
Plat	0	0.475059	0.652	0.267	0	S1
Tmem263	0	0.474815	0.673	0.307	0	S1
Pdlim2	0	0.469989	0.683	0.348	0	S1
Ar	0	0.463664	0.851	0.496	0	S1
Myadm	0	0.462073	0.773	0.475	0	S1
Adgrd1	0	0.460215	0.41	0.029	0	S1
Ddr2	0	0.457808	0.7	0.328	0	S1
Npdc1	0	0.456345	0.736	0.432	0	S1
Snai2	0	0.455698	0.601	0.236	0	S1
[truncated: 16,124 more rows]
