# Supplementary material for: Single-cell analysis of mouse uterus at the invasion phase of embryo implantation
Source: Cell Biosci. 2022 Feb 5;12:13. doi: 10.1186/s13578-022-00749-y (PMC8817544; doi:10.1186/s13578-022-00749-y)
Supplement: Supplementary file 2 — Additional file 2: Table S2. The complete list of signature genes for stromal cell clusters. [file 13578_2022_749_MOESM2_ESM.xlsx]

## Sheet: p_markers
Additional file 2: Table S2. The complete list of novel and known marker genes for each type of stromal cells.
gene_symbol	p_val	avg_logFC	pct.1	pct.2	p_val_adj	cluster
C3	0	1.61337	0.777	0.276	0	S1
Lum	0	1.57583	0.987	0.735	0	S1
Clec3b	0	1.44457	0.629	0.12	0	S1
Dcn	0	1.44261	0.996	0.947	0	S1
Dpt	0	1.40581	0.96	0.667	0	S1
Col3a1	0	1.39983	0.998	0.995	0	S1
Col1a2	0	1.33524	1	0.992	0	S1
Sparc	0	1.33428	0.999	0.996	0	S1
Igfbp6	0	1.26077	0.975	0.807	0	S1
Mgp	0	1.25561	0.991	0.963	0	S1
Col6a3	0	1.23294	0.983	0.814	0	S1
Col1a1	0	1.2117	0.999	0.989	0	S1
Col5a1	0	1.13885	0.975	0.75	0	S1
Col6a2	0	1.13859	0.991	0.94	0	S1
Aebp1	0	1.13774	0.984	0.921	0	S1
Prss23	0	1.12615	0.739	0.203	0	S1
Ctsh	0	1.09394	0.853	0.405	0	S1
Gsn	0	1.07816	0.977	0.897	0	S1
Col6a1	0	1.0597	0.989	0.97	0	S1
Ogn	0	1.04022	0.902	0.568	0	S1
Rarres2	0	0.975024	0.936	0.754	0	S1
Timp2	0	0.89015	0.985	0.936	0	S1
Pcolce	0	0.83028	0.959	0.889	0	S1
Rcn3	0	0.778104	0.973	0.945	0	S1
Tmed3	0	0.769696	0.957	0.876	0	S1
Ptgis	3.60837e-306	0.703868	0.685	0.162	7.45923e-302	S1
Col15a1	4.25852e-306	0.942298	0.911	0.528	8.80321e-302	S1
Col5a2	8.59298e-305	0.664423	0.98	0.946	1.77634e-300	S1
Serpinh1	5.20294e-302	0.6561	0.99	0.987	1.07555e-297	S1
Ppib	7.24327e-299	0.570236	0.972	0.978	1.49733e-294	S1
Ifi27l2a	7.49459e-297	1.06077	0.922	0.626	1.54928e-292	S1
Tnxb	1.06288e-293	0.867089	0.717	0.24	2.19719e-289	S1
Htra3	2.56377e-293	0.869345	0.787	0.329	5.29983e-289	S1
Serpinf1	6.22044e-293	0.698018	0.954	0.883	1.28589e-288	S1
Pla1a	3.65379e-292	1.01465	0.664	0.169	7.55311e-288	S1
Col14a1	2.29579e-282	0.822559	0.961	0.79	4.74586e-278	S1
Lpl	3.55626e-281	1.15526	0.653	0.176	7.3515e-277	S1
Cst3	1.86427e-276	0.69508	0.973	0.973	3.85383e-272	S1
Postn	1.7453e-268	1.19852	0.866	0.556	3.60788e-264	S1
Selenom	2.61873e-268	0.706174	0.953	0.909	5.41343e-264	S1
Serping1	8.77516e-267	0.709284	0.965	0.9	1.814e-262	S1
Fmo2	3.72936e-262	1.21748	0.68	0.251	7.70934e-258	S1
Ctsb	2.23166e-260	0.632744	0.955	0.873	4.61329e-256	S1
Itih5	1.40822e-258	0.993266	0.823	0.439	2.91107e-254	S1
Ccdc80	2.30293e-257	0.759153	0.955	0.822	4.76062e-253	S1
Adh1	3.57554e-257	0.732969	0.61	0.159	7.39136e-253	S1
Mmp23	1.70753e-256	0.752243	0.884	0.67	3.52981e-252	S1
Cxcl16	1.9747e-254	0.719237	0.602	0.153	4.08211e-250	S1
Igfbp7	1.01821e-253	0.778737	0.988	0.972	2.10485e-249	S1
S100a16	2.91649e-251	0.746096	0.837	0.504	6.02897e-247	S1
Tgfbr2	2.04966e-250	0.73035	0.918	0.729	4.23706e-246	S1
Adamts2	4.79015e-245	0.683609	0.914	0.727	9.90219e-241	S1
Sparcl1	4.74585e-240	0.867816	0.943	0.728	9.81061e-236	S1
Spon2	1.12323e-237	0.915001	0.805	0.456	2.32194e-233	S1
Ltbp4	1.08672e-236	0.679678	0.894	0.637	2.24647e-232	S1
H2-D1	2.03028e-236	0.718837	0.956	0.902	4.197e-232	S1
Cd34	1.41839e-235	0.787832	0.817	0.467	2.9321e-231	S1
Hpgd	1.37675e-233	1.06764	0.56	0.137	2.84602e-229	S1
Fbn1	3.98178e-231	0.782278	0.92	0.8	8.23113e-227	S1
Gpm6b	9.96886e-231	0.722293	0.627	0.208	2.06076e-226	S1
Col4a2	2.29825e-226	0.709753	0.922	0.788	4.75094e-222	S1
Pid1	7.71e-225	0.691483	0.659	0.235	1.59381e-220	S1
Col5a3	3.14093e-224	0.813361	0.576	0.166	6.49293e-220	S1
Nfib	1.64917e-217	0.630082	0.68	0.259	3.40916e-213	S1
Ifi205	1.69885e-215	0.609685	0.559	0.148	3.51187e-211	S1
Clec11a	3.05915e-214	0.627007	0.57	0.161	6.32387e-210	S1
H2-K1	7.66311e-214	0.725022	0.908	0.723	1.58412e-209	S1
Col4a1	1.9788e-213	0.690134	0.969	0.917	4.09058e-209	S1
Slfn5	2.40899e-212	0.684478	0.584	0.172	4.97986e-208	S1
Hspg2	8.26388e-211	0.675348	0.779	0.453	1.70831e-206	S1
Prelp	4.98562e-206	0.562215	0.583	0.184	1.03063e-201	S1
Eln	4.7028e-204	1.04961	0.663	0.278	9.72163e-200	S1
Fkbp9	3.54032e-203	0.568916	0.895	0.757	7.31854e-199	S1
Loxl1	2.51759e-201	0.639865	0.776	0.468	5.20436e-197	S1
Cpz	8.6084e-201	0.601569	0.596	0.206	1.77953e-196	S1
Serf2	5.25602e-199	0.424157	0.982	0.984	1.08653e-194	S1
Adamtsl1	1.68889e-197	0.556536	0.748	0.353	3.49127e-193	S1
Thbd	8.11405e-190	0.549742	0.522	0.144	1.67734e-185	S1
Ifitm3	2.44083e-187	0.509278	0.984	0.979	5.04569e-183	S1
Aspn	6.8102e-183	0.646148	0.456	0.105	1.40781e-178	S1
Loxl2	1.04326e-180	0.557571	0.773	0.439	2.15663e-176	S1
Itm2b	9.3526e-180	0.575996	0.964	0.956	1.93337e-175	S1
Crispld2	1.34945e-179	0.61395	0.606	0.245	2.78957e-175	S1
Fxyd5	9.97011e-178	0.688655	0.743	0.405	2.06102e-173	S1
Rbp1	2.69096e-176	0.632307	0.909	0.755	5.56276e-172	S1
Mmp3	4.79133e-175	0.783017	0.433	0.091	9.90464e-171	S1
Nfix	4.84805e-174	0.479949	0.941	0.835	1.00219e-169	S1
Ssr4	4.99046e-174	0.442303	0.958	0.959	1.03163e-169	S1
Ly6c1	5.36193e-173	0.811823	0.765	0.462	1.10842e-168	S1
Nenf	7.68536e-173	0.471466	0.954	0.903	1.58872e-168	S1
Mndal	2.50877e-171	0.552377	0.594	0.216	5.18613e-167	S1
Timp1	8.25827e-171	0.67417	0.817	0.546	1.70715e-166	S1
Thbs2	1.60181e-169	0.40653	0.387	0.066	3.31126e-165	S1
Abca8a	2.11468e-168	0.419962	0.366	0.056	4.37147e-164	S1
Kdelr3	1.14594e-167	0.570527	0.783	0.542	2.36888e-163	S1
Crip1	3.96104e-166	0.640774	0.897	0.697	8.18827e-162	S1
Crtap	4.82571e-166	0.508411	0.853	0.706	9.9757e-162	S1
Fxyd1	4.30219e-164	0.5407	0.882	0.701	8.89349e-160	S1
Socs2	2.29503e-162	0.533397	0.705	0.348	4.74428e-158	S1
Cd248	2.82878e-161	0.560458	0.761	0.493	5.84765e-157	S1
Col16a1	3.4701e-159	0.532616	0.771	0.503	7.17339e-155	S1
Meg3	5.45748e-159	0.858747	0.77	0.502	1.12817e-154	S1
Lrp1	7.74826e-158	0.47498	0.924	0.837	1.60172e-153	S1
Fam46a	2.61249e-157	0.743641	0.562	0.233	5.40053e-153	S1
P3h3	6.64993e-157	0.481331	0.794	0.556	1.37467e-152	S1
Akap12	6.57737e-155	0.647697	0.63	0.309	1.35967e-150	S1
Adgrd1	2.88455e-154	0.398268	0.379	0.076	5.96293e-150	S1
Anxa5	1.61395e-153	0.459204	0.937	0.901	3.33636e-149	S1
Cd63	1.64395e-152	0.38056	0.982	0.989	3.39838e-148	S1
Fbln1	6.68796e-152	0.517388	0.942	0.881	1.38253e-147	S1
Fkbp7	1.92592e-151	0.504878	0.859	0.722	3.98125e-147	S1
Matn2	2.48515e-150	0.499597	0.904	0.739	5.1373e-146	S1
Lama4	6.30282e-149	0.609414	0.728	0.471	1.30292e-144	S1
Fibin	9.1458e-149	0.576617	0.63	0.299	1.89062e-144	S1
Nupr1	2.55646e-148	0.554609	0.721	0.391	5.28471e-144	S1
Frzb	5.63231e-148	0.568067	0.735	0.445	1.16431e-143	S1
Mfap2	2.1486e-147	0.486895	0.935	0.838	4.44158e-143	S1
Spon1	1.39815e-146	0.555349	0.863	0.679	2.89026e-142	S1
B2m	6.00834e-146	0.462613	0.955	0.933	1.24204e-141	S1
Agtr2	7.36382e-146	0.605202	0.375	0.079	1.52225e-141	S1
Ngfr	1.15871e-144	0.435547	0.414	0.104	2.39528e-140	S1
Gnas	1.33654e-144	0.427251	0.986	0.987	2.76289e-140	S1
Ecm1	1.40719e-144	0.472683	0.798	0.553	2.90895e-140	S1
Fstl1	2.29173e-144	0.397002	0.974	0.967	4.73747e-140	S1
Cpxm1	3.2971e-142	0.694167	0.758	0.546	6.81577e-138	S1
Gpx8	5.1008e-141	0.433658	0.92	0.879	1.05444e-136	S1
Vkorc1	4.46661e-138	0.460557	0.89	0.803	9.23339e-134	S1
Fap	2.93863e-137	0.381131	0.36	0.077	6.07475e-133	S1
Igsf10	4.62487e-137	0.468734	0.677	0.391	9.56052e-133	S1
Nrp2	2.75949e-136	0.455127	0.441	0.134	5.70441e-132	S1
Rnase4	5.66152e-135	0.42278	0.957	0.92	1.17035e-130	S1
Fkbp11	7.99292e-134	0.545414	0.806	0.636	1.6523e-129	S1
Fuca1	1.00771e-131	0.505861	0.824	0.686	2.08314e-127	S1
Cyb5a	1.67185e-131	0.436097	0.926	0.899	3.45606e-127	S1
Dclk1	6.69037e-131	0.470358	0.723	0.381	1.38303e-126	S1
Pdgfrl	2.90007e-130	0.581395	0.751	0.547	5.99503e-126	S1
Ptgfrn	7.0616e-130	0.469257	0.536	0.248	1.45977e-125	S1
Flrt2	1.21492e-129	0.552131	0.628	0.364	2.51149e-125	S1
Vegfd	3.87664e-129	0.673326	0.709	0.463	8.0138e-125	S1
Apbb1ip	3.91746e-127	0.437031	0.531	0.235	8.09816e-123	S1
Kcnn3	6.80555e-127	0.39586	0.292	0.046	1.40684e-122	S1
Creb3l1	1.87651e-126	0.490081	0.744	0.528	3.87913e-122	S1
Cntn1	2.48129e-126	0.469034	0.407	0.122	5.12932e-122	S1
S100a13	6.5848e-126	0.48307	0.772	0.58	1.36121e-121	S1
C1qtnf6	9.85307e-126	0.464711	0.644	0.4	2.03683e-121	S1
Lox	1.27395e-125	0.503214	0.89	0.735	2.63351e-121	S1
Rspo3	6.21681e-125	0.454366	0.462	0.168	1.28514e-120	S1
Adcyap1r1	1.148e-124	0.312324	0.275	0.038	2.37315e-120	S1
Entpd2	4.04698e-123	0.501156	0.624	0.346	8.36592e-119	S1
Ctsk	1.78321e-121	0.524935	0.78	0.617	3.68625e-117	S1
C1qtnf3	2.62715e-121	0.399379	0.324	0.069	5.43083e-117	S1
Emp3	7.20965e-121	0.423701	0.927	0.852	1.49038e-116	S1
Ift20	2.05896e-119	0.446029	0.849	0.768	4.25627e-115	S1
Tnfrsf11b	3.96511e-118	0.419736	0.322	0.07	8.19667e-114	S1
Lsp1	1.08859e-117	0.445291	0.941	0.852	2.25032e-113	S1
Bsg	1.12694e-117	0.353801	0.956	0.945	2.32961e-113	S1
Cd9	2.63635e-117	0.483902	0.824	0.633	5.44986e-113	S1
Abi3bp	5.03817e-117	0.548957	0.608	0.319	1.04149e-112	S1
Lgals1	6.78021e-116	0.33775	0.989	0.992	1.40161e-111	S1
Svep1	8.48594e-115	0.442144	0.784	0.573	1.75421e-110	S1
Cygb	2.74699e-114	0.497494	0.842	0.63	5.67857e-110	S1
Thbs3	3.2918e-113	0.380074	0.552	0.277	6.80481e-109	S1
Cxcl12	6.23395e-113	0.549747	0.823	0.589	1.28868e-108	S1
Ces2g	7.87238e-112	0.262187	0.274	0.048	1.62738e-107	S1
Irf8	1.77372e-111	0.366339	0.374	0.114	3.66664e-107	S1
Fbln2	6.24835e-111	0.47387	0.795	0.591	1.29166e-106	S1
Calml4	9.25421e-111	0.360128	0.46	0.179	1.91303e-106	S1
Ecm2	1.59967e-110	0.326326	0.451	0.164	3.30685e-106	S1
Ctsl	3.41744e-110	0.356046	0.973	0.979	7.06452e-106	S1
Aoc3	4.15838e-110	0.313821	0.338	0.091	8.59621e-106	S1
Mpo	4.99867e-110	0.301431	0.292	0.061	1.03333e-105	S1
Fam114a1	5.75908e-110	0.415176	0.729	0.529	1.19052e-105	S1
Gm12022	8.78899e-110	0.28659	0.203	0.015	1.81686e-105	S1
Prdx4	4.61721e-108	0.380778	0.921	0.887	9.54469e-104	S1
Nnmt	8.34162e-108	0.329949	0.382	0.126	1.72438e-103	S1
Nucb2	1.08413e-107	0.407584	0.703	0.483	2.24111e-103	S1
Gpr153	8.6592e-106	0.34107	0.459	0.193	1.79003e-101	S1
Ntrk2	1.34349e-105	0.48546	0.712	0.509	2.77726e-101	S1
Tm4sf1	9.5023e-105	0.35543	0.406	0.141	1.96432e-100	S1
Plod2	2.65876e-104	0.436777	0.906	0.852	5.49619e-100	S1
Apod	6.33284e-104	0.393916	0.317	0.079	1.30912e-99	S1
Pam	9.63045e-104	0.41707	0.596	0.352	1.99081e-99	S1
Efemp1	1.41687e-103	0.697215	0.723	0.579	2.92895e-99	S1
Ahnak	3.54698e-103	0.442029	0.93	0.864	7.33232e-99	S1
Serpina3n	4.85344e-103	0.68174	0.559	0.303	1.0033e-98	S1
Gabarap	8.89173e-103	0.297311	0.958	0.952	1.8381e-98	S1
Nid1	7.39856e-102	0.357283	0.943	0.936	1.52943e-97	S1
Lamb1	1.86638e-101	0.437001	0.838	0.72	3.85817e-97	S1
Adamts5	5.81584e-101	0.450848	0.453	0.19	1.20225e-96	S1
Ly6a	1.43912e-100	0.499281	0.949	0.835	2.97494e-96	S1
P4ha3	2.8259e-100	0.294966	0.355	0.111	5.84171e-96	S1
S100a1	7.1653e-100	0.430362	0.829	0.708	1.48121e-95	S1
Psap	9.96867e-100	0.321645	0.961	0.948	2.06072e-95	S1
Fam129a	1.0957e-99	0.280339	0.315	0.083	2.26504e-95	S1
Tenm4	1.69961e-99	0.406738	0.41	0.155	3.51343e-95	S1
Ifi211	1.48963e-98	0.340049	0.461	0.2	3.07936e-94	S1
Ifi202b	4.03759e-98	0.385464	0.539	0.274	8.34652e-94	S1
C1ra	1.46717e-97	0.414741	0.658	0.444	3.03294e-93	S1
Ltbp1	2.33487e-97	0.351164	0.393	0.14	4.82665e-93	S1
App	1.33985e-96	0.348764	0.933	0.887	2.76975e-92	S1
Arl1	1.79409e-96	0.395142	0.846	0.778	3.70874e-92	S1
Cd55	2.17727e-96	0.478441	0.715	0.495	4.50086e-92	S1
Lgals3	2.37257e-96	0.538455	0.535	0.295	4.90458e-92	S1
Cpq	3.11886e-96	0.377662	0.649	0.422	6.4473e-92	S1
Plcb4	5.94451e-96	0.301409	0.284	0.069	1.22885e-91	S1
Ifi203	1.82816e-95	0.361526	0.428	0.168	3.77917e-91	S1
Pltp	1.24764e-94	0.380032	0.559	0.3	2.57912e-90	S1
Lgals3bp	1.89676e-94	0.370807	0.749	0.566	3.92098e-90	S1
P4hb	3.88826e-94	0.289384	0.964	0.958	8.03781e-90	S1
Adamts1	4.61506e-94	0.539282	0.809	0.657	9.54025e-90	S1
Txndc5	1.4282e-93	0.350741	0.904	0.84	2.95238e-89	S1
Erlec1	2.86076e-93	0.379687	0.77	0.654	5.91376e-89	S1
Gda	6.88971e-93	0.34821	0.366	0.131	1.42424e-88	S1
Gpx7	8.60033e-93	0.41104	0.777	0.627	1.77786e-88	S1
Anxa1	1.37204e-92	0.426513	0.722	0.523	2.83629e-88	S1
Ctsz	3.76656e-92	0.335341	0.902	0.871	7.78623e-88	S1
Creg1	1.14031e-91	0.389936	0.759	0.621	2.35726e-87	S1
Angptl2	2.19278e-91	0.347218	0.487	0.227	4.53292e-87	S1
Fndc1	1.37432e-90	0.264278	0.227	0.039	2.84099e-86	S1
Mfap4	2.34246e-90	0.810931	0.759	0.609	4.84233e-86	S1
Lamp1	4.91325e-90	0.328031	0.916	0.878	1.01567e-85	S1
Scn1b	1.10327e-89	0.338094	0.501	0.267	2.28067e-85	S1
Celf2	5.79282e-89	0.378423	0.801	0.629	1.19749e-84	S1
Ampd3	1.64914e-88	0.264676	0.3	0.086	3.40909e-84	S1
Copz2	2.7051e-88	0.400711	0.748	0.632	5.59199e-84	S1
Bmp1	4.73752e-88	0.3483	0.763	0.594	9.79339e-84	S1
Pgm5	3.14725e-87	0.278245	0.295	0.08	6.50599e-83	S1
Sar1a	6.06405e-86	0.349903	0.863	0.793	1.25356e-81	S1
Vcam1	2.18825e-85	0.388802	0.24	0.051	4.52354e-81	S1
Arf4	2.51361e-85	0.303594	0.928	0.922	5.19614e-81	S1
Oat	4.06097e-85	0.361819	0.765	0.639	8.39483e-81	S1
Tapbp	9.66296e-85	0.358211	0.62	0.408	1.99753e-80	S1
C1s1	1.1197e-84	0.401074	0.701	0.506	2.31465e-80	S1
Ahnak2	1.15994e-84	0.343477	0.591	0.353	2.39783e-80	S1
Anxa2	1.98057e-84	0.390603	0.936	0.868	4.09424e-80	S1
Ostc	2.04578e-84	0.361467	0.891	0.829	4.22904e-80	S1
Scrn1	4.66569e-84	0.25128	0.278	0.076	9.64492e-80	S1
Nfia	1.22152e-83	0.370377	0.799	0.636	2.52513e-79	S1
Cryab	2.19995e-83	0.294373	0.447	0.22	4.54774e-79	S1
Il6st	5.75148e-83	0.376527	0.635	0.441	1.18895e-78	S1
Fkbp14	7.56965e-83	0.368543	0.608	0.414	1.5648e-78	S1
Capns1	1.32325e-81	0.306794	0.902	0.857	2.73543e-77	S1
Rem1	1.62117e-81	0.320016	0.387	0.169	3.35128e-77	S1
Ppic	1.06736e-80	0.304455	0.92	0.907	2.20644e-76	S1
P4ha2	1.34789e-80	0.386048	0.699	0.534	2.78635e-76	S1
Rrbp1	1.65938e-80	0.289027	0.982	0.965	3.43026e-76	S1
Anxa6	1.71807e-80	0.332055	0.73	0.576	3.5516e-76	S1
Rras	2.64239e-80	0.3428	0.619	0.412	5.46234e-76	S1
S100a11	2.70658e-80	0.29302	0.969	0.958	5.59503e-76	S1
Qpct	7.29736e-80	0.262314	0.361	0.134	1.50851e-75	S1
Rbpms	4.76064e-79	0.365967	0.858	0.748	9.8412e-75	S1
Cdc42ep2	1.40015e-78	0.31225	0.46	0.241	2.8944e-74	S1
Creb5	1.75203e-78	0.29071	0.372	0.136	3.6218e-74	S1
Acvrl1	2.1191e-78	0.289376	0.456	0.229	4.3806e-74	S1
P4ha1	3.64285e-78	0.362566	0.69	0.541	7.5305e-74	S1
Tppp3	2.94837e-77	0.42796	0.387	0.166	6.09486e-73	S1
Ifi204	7.37789e-77	0.324747	0.592	0.358	1.52516e-72	S1
Apoe	1.11556e-76	0.446747	0.846	0.766	2.30609e-72	S1
Hmcn2	1.70855e-76	0.311998	0.235	0.058	3.53191e-72	S1
Ctsd	2.01031e-76	0.330647	0.851	0.777	4.15572e-72	S1
Gstt1	2.58229e-76	0.285158	0.373	0.156	5.33812e-72	S1
Tmem45a	4.58089e-76	0.261478	0.439	0.208	9.46962e-72	S1
Meis2	1.20591e-75	0.346608	0.809	0.678	2.49286e-71	S1
Emp2	1.31974e-75	0.327265	0.45	0.228	2.72818e-71	S1
Gm42418	1.59532e-75	0.480855	1	0.999	3.29785e-71	S1
Tmsb10	1.90548e-75	0.262343	0.991	0.993	3.93901e-71	S1
Npdc1	1.11417e-74	0.343387	0.738	0.602	2.30321e-70	S1
Jund	4.49963e-74	0.303706	0.955	0.938	9.30165e-70	S1
Efemp2	5.70244e-74	0.331823	0.825	0.747	1.17881e-69	S1
Dnm1	1.11126e-73	0.316709	0.461	0.252	2.29719e-69	S1
Tspo	1.96721e-73	0.343841	0.827	0.73	4.06663e-69	S1
Ddost	2.89288e-73	0.275564	0.916	0.889	5.98016e-69	S1
Medag	1.34726e-72	0.37274	0.675	0.487	2.78505e-68	S1
Ms4a4d	1.8777e-72	0.310865	0.353	0.147	3.88159e-68	S1
Shisa5	3.04089e-72	0.305077	0.674	0.507	6.28613e-68	S1
Bgn	7.99872e-72	0.398139	0.97	0.973	1.65349e-67	S1
Vat1	2.00461e-71	0.323427	0.591	0.396	4.14392e-67	S1
Pappa	2.25979e-71	0.285743	0.268	0.081	4.67143e-67	S1
Gngt2	2.49523e-71	0.28809	0.392	0.175	5.15814e-67	S1
C4b	3.99411e-71	0.386069	0.401	0.189	8.25663e-67	S1
Grn	8.51482e-70	0.2922	0.862	0.806	1.76018e-65	S1
Slc38a10	1.96819e-69	0.329495	0.582	0.413	4.06863e-65	S1
Vamp5	4.12918e-69	0.295441	0.424	0.22	8.53585e-65	S1
Cavin1	6.42663e-69	0.398483	0.788	0.682	1.32851e-64	S1
Rspo1	1.35593e-68	0.28643	0.399	0.195	2.80298e-64	S1
Plpp1	1.03399e-67	0.40025	0.684	0.541	2.13746e-63	S1
Pmp22	1.81606e-67	0.327026	0.808	0.694	3.75416e-63	S1
Gucy1a1	2.46587e-67	0.478514	0.414	0.206	5.09744e-63	S1
Tgfbr3	5.64055e-67	0.36361	0.716	0.585	1.16601e-62	S1
Pmepa1	5.76747e-67	0.534296	0.694	0.541	1.19225e-62	S1
Naalad2	1.11824e-66	0.293488	0.559	0.352	2.31163e-62	S1
Plekha6	1.56607e-66	0.265438	0.231	0.065	3.23739e-62	S1
Smim14	1.9088e-66	0.307604	0.685	0.542	3.94586e-62	S1
Snhg18	2.41449e-66	0.276559	0.945	0.934	4.99124e-62	S1
Plpp3	3.19672e-66	0.453681	0.88	0.861	6.60826e-62	S1
Fbln5	6.55014e-66	0.321387	0.496	0.285	1.35404e-61	S1
Tmem119	4.632e-64	0.338867	0.702	0.564	9.57527e-60	S1
Sgce	8.25381e-64	0.28121	0.502	0.3	1.70623e-59	S1
Gas6	1.63807e-63	0.3289	0.476	0.251	3.38621e-59	S1
Scara5	2.13864e-63	0.361814	0.54	0.317	4.421e-59	S1
Mxra7	3.03903e-63	0.333105	0.607	0.448	6.28227e-59	S1
Ergic3	4.65429e-63	0.295291	0.861	0.839	9.62135e-59	S1
Rabac1	8.01422e-63	0.29772	0.817	0.765	1.6567e-58	S1
Wipi1	1.56948e-62	0.298645	0.663	0.509	3.24444e-58	S1
Olfml2b	2.30785e-62	0.271901	0.34	0.152	4.77079e-58	S1
Sulf2	4.33064e-62	0.332409	0.739	0.618	8.9523e-58	S1
Sh3d19	2.21376e-61	0.26301	0.508	0.317	4.57629e-57	S1
Ckb	3.97951e-61	0.394106	0.52	0.321	8.22644e-57	S1
Lhfp	7.21231e-61	0.304382	0.511	0.313	1.49093e-56	S1
Oaf	8.54275e-61	0.345826	0.724	0.62	1.76596e-56	S1
Clec2d	1.25737e-60	0.264385	0.297	0.117	2.59923e-56	S1
Hspa1b	9.89122e-60	0.442463	0.742	0.591	2.04471e-55	S1
Plat	2.93665e-59	0.309037	0.628	0.459	6.07063e-55	S1
Itm2c	3.069e-59	0.289321	0.797	0.731	6.34424e-55	S1
Fkbp10	8.00546e-59	0.307975	0.766	0.677	1.65489e-54	S1
Gria3	1.47068e-58	0.309361	0.6	0.427	3.04018e-54	S1
Nucb1	1.51476e-58	0.261397	0.841	0.797	3.13132e-54	S1
Dusp1	4.20196e-58	0.435534	0.621	0.449	8.68628e-54	S1
Lamc1	5.45244e-58	0.325938	0.817	0.737	1.12713e-53	S1
Cd47	5.82854e-58	0.282307	0.828	0.765	1.20488e-53	S1
Gstm2	1.84658e-57	0.31085	0.702	0.607	3.81725e-53	S1
Nrp1	7.29218e-57	0.328589	0.602	0.448	1.50744e-52	S1
Mmp19	9.41691e-57	0.28102	0.543	0.349	1.94666e-52	S1
G0s2	1.28829e-55	0.351441	0.405	0.218	2.66315e-51	S1
Ltbp3	3.23466e-55	0.260984	0.569	0.407	6.68669e-51	S1
Penk	9.34803e-55	0.523518	0.89	0.851	1.93242e-50	S1
Tmem263	1.43907e-54	0.28584	0.722	0.611	2.97484e-50	S1
Phlda1	1.48448e-54	0.323237	0.585	0.412	3.06871e-50	S1
Tram1	1.58492e-54	0.309092	0.69	0.609	3.27634e-50	S1
Rhoc	2.34731e-54	0.283925	0.8	0.734	4.85237e-50	S1
Plxdc2	1.79374e-53	0.290405	0.447	0.269	3.70801e-49	S1
Il33	2.85603e-53	0.260611	0.249	0.09	5.90399e-49	S1
Mrc2	8.25533e-53	0.329605	0.59	0.452	1.70654e-48	S1
Ehd2	8.70189e-53	0.300268	0.638	0.519	1.79885e-48	S1
Fam198b	1.1494e-52	0.280951	0.422	0.251	2.37604e-48	S1
Pdlim2	1.7883e-52	0.317873	0.708	0.606	3.69677e-48	S1
Srpx	4.85226e-52	0.289856	0.455	0.29	1.00306e-47	S1
Rpn2	7.03015e-52	0.272059	0.806	0.734	1.45327e-47	S1
Steap3	1.3352e-51	0.256884	0.465	0.277	2.76012e-47	S1
Jun	1.37418e-51	0.364781	0.931	0.883	2.8407e-47	S1
Ctla2a	4.60572e-51	0.450656	0.996	0.999	9.52094e-47	S1
Ikbip	4.95508e-51	0.288218	0.751	0.702	1.02431e-46	S1
Cilp	6.62531e-51	0.53135	0.329	0.16	1.36958e-46	S1
Selenof	1.39147e-50	0.250054	0.925	0.92	2.87646e-46	S1
Tpm1	3.36587e-50	0.289566	0.878	0.81	6.95793e-46	S1
Dsel	3.56031e-50	0.254136	0.506	0.343	7.35987e-46	S1
Gm266	6.09542e-50	0.28663	0.375	0.217	1.26005e-45	S1
Chpf	1.53532e-49	0.282749	0.517	0.357	3.17381e-45	S1
Fcgrt	6.89492e-49	0.254498	0.843	0.791	1.42532e-44	S1
Sec24d	1.68168e-48	0.252986	0.535	0.385	3.47637e-44	S1
Spats2l	7.33523e-48	0.268218	0.346	0.184	1.51634e-43	S1
Hspa1a	5.65915e-47	0.45493	0.801	0.716	1.16986e-42	S1
Dst	1.21787e-46	0.304955	0.561	0.423	2.51758e-42	S1
Atp8b1	1.90543e-46	0.29788	0.687	0.556	3.93891e-42	S1
Fhl1	2.81299e-46	0.25847	0.415	0.255	5.81502e-42	S1
Man2a1	3.45247e-46	0.285643	0.717	0.623	7.13695e-42	S1
Maged2	8.36377e-46	0.297287	0.792	0.734	1.72896e-41	S1
Lrpap1	1.28696e-45	0.258455	0.796	0.776	2.66041e-41	S1
Rexo2	4.01189e-45	0.274947	0.79	0.665	8.29339e-41	S1
Gadd45g	4.90416e-45	0.362293	0.794	0.72	1.01379e-40	S1
Cbx6	5.1064e-45	0.272741	0.551	0.4	1.0556e-40	S1
H13	7.32e-45	0.25871	0.678	0.595	1.51319e-40	S1
Fyn	1.42793e-44	0.263302	0.512	0.369	2.95182e-40	S1
Myadm	2.25112e-44	0.263986	0.741	0.656	4.65352e-40	S1
Egr1	9.96419e-44	0.38055	0.817	0.718	2.0598e-39	S1
Gem	2.48523e-43	0.281856	0.39	0.22	5.13746e-39	S1
Prrx1	9.33119e-42	0.253349	0.722	0.624	1.92894e-37	S1
Lars2	1.82891e-41	0.403567	0.912	0.921	3.78073e-37	S1
Sec31a	2.16329e-41	0.256921	0.742	0.674	4.47195e-37	S1
Kdelr2	2.64506e-41	0.250591	0.844	0.803	5.46787e-37	S1
S100a10	3.3005e-41	0.25444	0.972	0.968	6.82279e-37	S1
Slit3	8.09897e-41	0.298839	0.773	0.73	1.67422e-36	S1
Tcf21	1.20083e-40	0.278975	0.555	0.412	2.48235e-36	S1
Adk	2.43002e-40	0.254298	0.601	0.487	5.02335e-36	S1
Atf5	2.51157e-40	0.30087	0.61	0.5	5.19192e-36	S1
Colec12	3.94687e-40	0.283821	0.75	0.68	8.15896e-36	S1
Surf4	6.9458e-40	0.254498	0.762	0.679	1.43583e-35	S1
Copb2	8.52325e-40	0.251748	0.835	0.788	1.76193e-35	S1
Pde10a	1.02852e-39	0.338167	0.568	0.42	2.12616e-35	S1
Cd302	1.9846e-39	0.274917	0.762	0.727	4.10256e-35	S1
Prnp	2.29254e-39	0.252363	0.782	0.726	4.73915e-35	S1
Col12a1	2.48292e-39	0.27447	0.455	0.298	5.1327e-35	S1
Klf2	2.37592e-38	0.325275	0.549	0.416	4.9115e-34	S1
Man1a	2.81637e-38	0.301815	0.606	0.505	5.822e-34	S1
Ppp1r14a	3.64831e-38	0.314156	0.405	0.273	7.54179e-34	S1
Ednra	5.4528e-38	0.28737	0.546	0.411	1.1272e-33	S1
6030408B16Rik	6.19145e-37	0.292039	0.369	0.217	1.2799e-32	S1
Fxyd6	1.74987e-36	0.319684	0.469	0.334	3.61734e-32	S1
Cthrc1	3.32558e-36	0.33904	0.307	0.169	6.87463e-32	S1
Raly	7.07635e-36	0.267146	0.82	0.795	1.46282e-31	S1
Vwa5a	1.88639e-34	0.267888	0.518	0.395	3.89955e-30	S1
Cyr61	2.63032e-31	0.320454	0.689	0.589	5.4374e-27	S1
Fndc5	2.14123e-29	0.274878	0.376	0.252	4.42635e-25	S1
Tagln	1.20913e-27	0.420604	0.496	0.38	2.49951e-23	S1
Crip2	1.03764e-26	0.279133	0.485	0.384	2.14502e-22	S1
Sh3bgrl3	2.43073e-26	0.293139	0.796	0.754	5.0248e-22	S1
Mfap5	1.64661e-25	0.321264	0.906	0.942	3.40387e-21	S1
Igfbp5	3.37316e-25	0.303548	0.811	0.686	6.973e-21	S1
Pi16	1.93954e-24	0.372813	0.482	0.387	4.00943e-20	S1
Thbs1	3.65334e-24	0.302183	0.491	0.387	7.55218e-20	S1
Mafb	2.98353e-23	0.257832	0.368	0.253	6.16755e-19	S1
Nfkb1	6.98912e-22	0.253935	0.376	0.28	1.44479e-17	S1
Dpep1	1.09376e-13	0.268205	0.652	0.648	2.26102e-09	S1
Prc1	3.16191e-237	1.08838	0.635	0.106	6.5363e-233	S1p
Birc5	4.03968e-225	0.912169	0.793	0.188	8.35084e-221	S1p
Tpx2	1.37766e-224	0.724031	0.641	0.109	2.84791e-220	S1p
Stmn1	1.00107e-220	1.15155	0.92	0.426	2.06942e-216	S1p
Diaph3	1.01953e-218	0.471376	0.566	0.085	2.10758e-214	S1p
Pclaf	6.35734e-210	0.90013	0.818	0.224	1.31419e-205	S1p
Hmmr	7.47917e-202	0.674581	0.588	0.098	1.54609e-197	S1p
Ckap2l	8.2597e-199	0.540479	0.531	0.081	1.70744e-194	S1p
Ccna2	8.3572e-197	0.60686	0.605	0.112	1.7276e-192	S1p
Cenpf	3.23357e-196	0.953233	0.637	0.131	6.68444e-192	S1p
Anln	5.84719e-186	0.566242	0.565	0.105	1.20873e-181	S1p
Knl1	2.37979e-185	0.492533	0.529	0.085	4.9195e-181	S1p
Cdca8	4.61771e-184	0.645079	0.625	0.13	9.54573e-180	S1p
Mki67	1.06259e-183	0.892023	0.703	0.181	2.19658e-179	S1p
Ccnb2	5.404e-178	0.705689	0.687	0.175	1.11711e-173	S1p
Top2a	1.99531e-173	1.00055	0.704	0.189	4.12471e-169	S1p
Tuba1b	9.13204e-170	0.944389	0.968	0.732	1.88777e-165	S1p
Racgap1	1.04762e-169	0.444833	0.527	0.095	2.16563e-165	S1p
Kif20a	3.4861e-169	0.415503	0.499	0.084	7.20646e-165	S1p
Mxd3	3.34331e-168	0.360456	0.395	0.048	6.91129e-164	S1p
Pttg1	5.15936e-168	0.742137	0.642	0.161	1.06654e-163	S1p
H2afz	3.95165e-166	0.988505	0.988	0.885	8.16886e-162	S1p
Cenpm	2.86452e-165	0.521678	0.701	0.196	5.92153e-161	S1p
Tk1	1.54377e-162	0.560284	0.609	0.143	3.19128e-158	S1p
Spc24	3.15779e-156	0.551051	0.747	0.214	6.52777e-152	S1p
Crip1	1.25002e-154	0.910941	0.984	0.748	2.58405e-150	S1p
Smc2	1.48388e-154	0.723812	0.727	0.24	3.06748e-150	S1p
Cenpa	1.31277e-152	0.80852	0.665	0.187	2.71375e-148	S1p
Ckap2	2.31229e-150	0.434685	0.471	0.084	4.77996e-146	S1p
Ran	2.10662e-149	0.770694	0.988	0.813	4.3548e-145	S1p
Cdc20	2.11259e-149	0.672383	0.561	0.127	4.36714e-145	S1p
Ckap4	3.60923e-148	0.775564	0.981	0.814	7.46099e-144	S1p
Tacc3	4.20851e-148	0.41174	0.536	0.114	8.69982e-144	S1p
Tagln2	6.36059e-148	0.758873	0.972	0.754	1.31486e-143	S1p
Pimreg	6.02123e-147	0.371612	0.4	0.059	1.24471e-142	S1p
Nuf2	8.37015e-146	0.296836	0.439	0.073	1.73028e-141	S1p
Ccnb1	1.04593e-145	0.49487	0.51	0.103	2.16215e-141	S1p
Tubb6	4.9485e-145	0.772396	0.83	0.399	1.02295e-140	S1p
Tubb4b	1.04327e-141	0.920002	0.89	0.508	2.15665e-137	S1p
Cdca3	1.45758e-139	0.444898	0.584	0.145	3.0131e-135	S1p
Pbk	1.6366e-138	0.37249	0.434	0.076	3.38319e-134	S1p
Cdkn3	1.49635e-136	0.396225	0.45	0.084	3.09326e-132	S1p
Cenpe	3.51423e-135	0.541005	0.512	0.111	7.26461e-131	S1p
Smc4	4.98909e-135	0.761895	0.841	0.395	1.03134e-130	S1p
Tyms	9.63892e-135	0.657041	0.738	0.273	1.99256e-130	S1p
Nucks1	1.44886e-133	0.752214	0.958	0.646	2.99508e-129	S1p
Sgo2a	2.1435e-133	0.357246	0.405	0.067	4.43105e-129	S1p
Selenoh	6.80039e-131	0.734895	0.915	0.559	1.40578e-126	S1p
C330027C09Rik	7.62237e-131	0.264202	0.384	0.06	1.5757e-126	S1p
Cenpw	1.70318e-130	0.403095	0.618	0.171	3.52081e-126	S1p
Kif22	3.42849e-129	0.308598	0.414	0.074	7.08738e-125	S1p
Cks2	9.37083e-129	0.819356	0.777	0.316	1.93714e-124	S1p
Kif20b	2.82643e-128	0.389814	0.444	0.086	5.84279e-124	S1p
Lmnb1	7.90151e-127	0.559952	0.717	0.257	1.6334e-122	S1p
Kif11	5.62337e-125	0.319419	0.373	0.06	1.16246e-120	S1p
Plk1	2.4465e-124	0.384196	0.409	0.074	5.0574e-120	S1p
Aspm	4.82127e-122	0.433228	0.391	0.07	9.96653e-118	S1p
Kif4	7.23539e-122	0.265804	0.354	0.055	1.4957e-117	S1p
Ube2c	1.31722e-121	1.08539	0.589	0.179	2.72296e-117	S1p
Kif23	4.70888e-121	0.425859	0.469	0.104	9.7342e-117	S1p
Nusap1	4.42836e-119	0.486383	0.391	0.071	9.15431e-115	S1p
Lockd	4.12099e-118	0.377807	0.512	0.128	8.51891e-114	S1p
Kif2c	1.20705e-117	0.271632	0.366	0.061	2.49521e-113	S1p
Pappa2	9.97713e-117	0.348752	0.285	0.033	2.06247e-112	S1p
Lgals1	2.11116e-116	0.483562	0.993	0.99	4.36419e-112	S1p
Fxyd5	1.01581e-115	0.624392	0.92	0.487	2.09988e-111	S1p
Ncapg	2.44452e-115	0.254539	0.381	0.068	5.0533e-111	S1p
Anxa2	4.21347e-115	0.617609	0.982	0.883	8.71009e-111	S1p
Tuba1a	7.49644e-114	0.694667	0.963	0.857	1.54966e-109	S1p
Oxct1	4.25427e-113	0.708717	0.926	0.703	8.79443e-109	S1p
Txn1	1.81203e-112	0.592163	0.981	0.931	3.74583e-108	S1p
Spc25	4.8109e-112	0.342302	0.384	0.074	9.9451e-108	S1p
Lig1	1.48265e-111	0.428046	0.605	0.191	3.06493e-107	S1p
Mad2l1	1.33269e-110	0.308418	0.533	0.144	2.75494e-106	S1p
Rangap1	1.70817e-110	0.425811	0.621	0.207	3.53114e-106	S1p
Aurka	1.87219e-110	0.274591	0.347	0.058	3.87019e-106	S1p
Slfn9	1.13126e-109	0.440108	0.474	0.117	2.33854e-105	S1p
Ube2s	6.17989e-109	0.692172	0.94	0.693	1.27751e-104	S1p
Kif15	8.43354e-108	0.28943	0.421	0.091	1.74338e-103	S1p
Lmna	5.10582e-107	0.612871	0.963	0.777	1.05548e-102	S1p
Clspn	7.34357e-107	0.305507	0.467	0.112	1.51806e-102	S1p
Dclk1	1.18667e-106	0.599904	0.897	0.465	2.45309e-102	S1p
Ly6a	2.06807e-106	0.836191	0.996	0.865	4.27511e-102	S1p
Tpm2	2.1279e-105	0.620746	0.97	0.816	4.39878e-101	S1p
6030408B16Rik	2.14677e-105	0.546762	0.648	0.227	4.4378e-101	S1p
Aurkb	2.06453e-104	0.333658	0.373	0.074	4.26779e-100	S1p
Ndc80	2.15835e-104	0.26125	0.342	0.06	4.46175e-100	S1p
Cdk1	2.23105e-104	0.674057	0.658	0.258	4.61203e-100	S1p
Timp1	1.07188e-103	0.675182	0.933	0.615	2.21578e-99	S1p
Hmgb1	1.96225e-103	0.469148	0.991	0.976	4.05636e-99	S1p
Cenph	2.88797e-103	0.278435	0.434	0.102	5.97001e-99	S1p
Incenp	3.33649e-102	0.286988	0.416	0.093	6.89719e-98	S1p
Uhrf1	1.39254e-101	0.321457	0.483	0.13	2.87865e-97	S1p
Fkbp2	3.24566e-101	0.529409	0.91	0.576	6.70943e-97	S1p
Rrm1	5.09926e-100	0.434168	0.685	0.269	1.05412e-95	S1p
Spdl1	9.94858e-100	0.252955	0.352	0.067	2.05657e-95	S1p
Lsm6	6.13742e-99	0.459258	0.855	0.449	1.26873e-94	S1p
Pfn1	6.52664e-98	0.460211	0.982	0.934	1.34919e-93	S1p
Mcm5	1.64625e-96	0.324402	0.559	0.176	3.40313e-92	S1p
Ncapg2	3.17579e-95	0.287278	0.425	0.104	6.56499e-91	S1p
Snrpa1	4.37925e-95	0.475184	0.85	0.461	9.05278e-91	S1p
Esco2	4.73351e-95	0.290537	0.319	0.059	9.7851e-91	S1p
Ect2	2.98374e-94	0.266141	0.356	0.074	6.16799e-90	S1p
Bub1b	1.1366e-93	0.262883	0.384	0.085	2.34958e-89	S1p
H2afx	1.19272e-93	0.566334	0.758	0.355	2.46559e-89	S1p
Ddx39	2.41219e-93	0.413043	0.735	0.315	4.98649e-89	S1p
Hmgn2	2.43903e-93	0.513209	0.942	0.669	5.04197e-89	S1p
Tubb5	1.39106e-92	0.632435	0.977	0.916	2.87561e-88	S1p
Ranbp1	1.52273e-92	0.543671	0.94	0.731	3.14779e-88	S1p
Ccdc34	1.64637e-92	0.530245	0.807	0.427	3.40337e-88	S1p
Pmf1	3.34556e-92	0.280619	0.55	0.177	6.91595e-88	S1p
Nme1	6.17232e-91	0.552096	0.942	0.687	1.27594e-86	S1p
Rnaseh2c	9.7612e-90	0.458033	0.873	0.519	2.01783e-85	S1p
Ptma	2.83752e-89	0.402136	0.995	0.992	5.86571e-85	S1p
Rbm3	2.86104e-89	0.424303	0.961	0.892	5.91434e-85	S1p
Tubb2a	4.1121e-89	0.519522	0.855	0.523	8.50054e-85	S1p
Dbf4	4.23177e-89	0.298602	0.465	0.135	8.7479e-85	S1p
Tcf19	8.76795e-89	0.254162	0.379	0.089	1.81251e-84	S1p
Gins2	1.75663e-88	0.317786	0.563	0.198	3.63131e-84	S1p
Dut	7.36414e-88	0.56614	0.756	0.379	1.52232e-83	S1p
Cks1b	2.8015e-87	0.461209	0.823	0.448	5.79127e-83	S1p
Col12a1	1.23967e-86	0.645636	0.701	0.314	2.56266e-82	S1p
Reep5	1.34572e-86	0.439329	0.942	0.73	2.78187e-82	S1p
Tmpo	3.07034e-86	0.511459	0.825	0.45	6.347e-82	S1p
Ptms	4.80688e-86	0.492611	0.977	0.924	9.93678e-82	S1p
Anp32b	1.069e-85	0.46366	0.968	0.843	2.20984e-81	S1p
Hsp90b1	1.50839e-85	0.441554	0.995	0.972	3.11815e-81	S1p
Ppia	2.19e-85	0.388701	0.996	0.991	4.52717e-81	S1p
Knstrn	2.32866e-85	0.365682	0.545	0.184	4.8138e-81	S1p
Kpna2	4.39547e-85	0.377117	0.409	0.11	9.08632e-81	S1p
Rbp4	2.97318e-84	0.483185	0.68	0.297	6.14617e-80	S1p
Hells	4.59461e-84	0.401405	0.566	0.2	9.49798e-80	S1p
Dtymk	4.95561e-84	0.451212	0.864	0.543	1.02442e-79	S1p
Eif5a	1.6153e-83	0.506689	0.979	0.895	3.33915e-79	S1p
Gmnn	1.6922e-83	0.306445	0.474	0.142	3.49811e-79	S1p
Slc25a5	1.95044e-83	0.515721	0.926	0.701	4.03194e-79	S1p
Dek	4.81104e-83	0.599342	0.888	0.655	9.94537e-79	S1p
Rfc5	2.18741e-82	0.271829	0.52	0.173	4.52182e-78	S1p
Ybx1	1.64758e-81	0.398575	0.984	0.967	3.40588e-77	S1p
Actb	3.03055e-81	0.389807	0.998	0.995	6.26476e-77	S1p
Sec13	2.0545e-80	0.413044	0.837	0.498	4.24705e-76	S1p
Plk4	2.35774e-80	0.255886	0.444	0.129	4.87391e-76	S1p
Csrp1	2.95074e-80	0.537413	0.942	0.761	6.09977e-76	S1p
Snrpd1	3.83707e-79	0.466077	0.913	0.654	7.932e-75	S1p
Manf	1.62346e-76	0.51001	0.942	0.774	3.35602e-72	S1p
Higd1a	2.15921e-76	0.344134	0.809	0.421	4.46352e-72	S1p
Ncam1	2.25751e-76	0.368888	0.733	0.349	4.66673e-72	S1p
Erp29	2.53981e-76	0.408415	0.956	0.857	5.25029e-72	S1p
Hat1	4.03164e-76	0.313965	0.604	0.24	8.3342e-72	S1p
Ly6c1	9.81362e-76	0.589402	0.89	0.54	2.02867e-71	S1p
Prdx1	1.8628e-75	0.40056	0.981	0.943	3.85077e-71	S1p
Hjurp	3.60032e-75	0.305297	0.467	0.15	7.44258e-71	S1p
Rrm2	6.98736e-75	0.295354	0.635	0.238	1.44443e-70	S1p
Arhgdia	3.68173e-74	0.387486	0.922	0.688	7.61087e-70	S1p
Hmgb2	1.7315e-73	0.583777	0.892	0.642	3.57936e-69	S1p
Cycs	1.36128e-72	0.418518	0.853	0.522	2.81405e-68	S1p
Jpt1	1.67054e-72	0.557059	0.865	0.575	3.45334e-68	S1p
Nsd2	2.29862e-72	0.346217	0.621	0.261	4.75171e-68	S1p
Topbp1	9.47863e-72	0.3534	0.618	0.258	1.95942e-67	S1p
Cdk6	2.67337e-71	0.322356	0.487	0.168	5.5264e-67	S1p
Alyref	2.76417e-71	0.360498	0.777	0.41	5.71409e-67	S1p
Sf3b5	5.48191e-71	0.403533	0.91	0.702	1.13322e-66	S1p
Dctpp1	7.39916e-71	0.393234	0.782	0.423	1.52956e-66	S1p
Emp3	1.71324e-70	0.42663	0.961	0.871	3.5416e-66	S1p
Clic1	1.25911e-69	0.434031	0.959	0.866	2.60282e-65	S1p
Exosc8	2.0495e-69	0.307607	0.704	0.33	4.23673e-65	S1p
Tuba1c	3.94539e-69	0.347879	0.556	0.224	8.15591e-65	S1p
Lrrc59	2.36839e-68	0.420211	0.846	0.537	4.89593e-64	S1p
Tmem97	2.62902e-68	0.315233	0.667	0.303	5.43471e-64	S1p
Mcm7	1.60592e-67	0.307208	0.623	0.27	3.31975e-63	S1p
Dnajc9	2.19802e-67	0.36284	0.655	0.304	4.54375e-63	S1p
Gpx7	1.28501e-66	0.426955	0.915	0.655	2.65638e-62	S1p
Col4a1	1.60311e-66	0.465061	0.988	0.931	3.31396e-62	S1p
Fam111a	3.16881e-66	0.37569	0.655	0.311	6.55056e-62	S1p
Lsm2	5.91317e-66	0.357832	0.782	0.43	1.22237e-61	S1p
Hist1h2ap	9.57394e-66	1.55265	0.699	0.366	1.97913e-61	S1p
Lsm4	1.70725e-65	0.377883	0.888	0.591	3.52923e-61	S1p
Thy1	2.10155e-65	0.436572	0.821	0.51	4.34432e-61	S1p
Srsf3	2.55595e-65	0.381222	0.961	0.829	5.28366e-61	S1p
Calm2	4.84282e-65	0.477786	0.972	0.889	1.00111e-60	S1p
S100a10	8.70723e-65	0.497256	0.984	0.967	1.79996e-60	S1p
Hnrnpab	9.69655e-65	0.393069	0.947	0.77	2.00447e-60	S1p
Kpnb1	1.38035e-64	0.369321	0.795	0.46	2.85346e-60	S1p
Tspo	4.79891e-64	0.412091	0.933	0.746	9.9203e-60	S1p
Ppa1	9.15666e-64	0.323305	0.761	0.395	1.89287e-59	S1p
Dynll1	1.09337e-63	0.414464	0.973	0.95	2.26021e-59	S1p
Rfc2	1.46896e-63	0.341071	0.665	0.327	3.03663e-59	S1p
Rad21	1.8398e-63	0.408327	0.699	0.361	3.80323e-59	S1p
Ppp1ca	3.00066e-62	0.342268	0.943	0.818	6.20296e-58	S1p
Hist1h1b	4.54761e-62	0.89292	0.402	0.135	9.40082e-58	S1p
Stub1	5.64278e-62	0.357439	0.906	0.688	1.16648e-57	S1p
Gapdh	2.12805e-61	0.387028	0.975	0.956	4.3991e-57	S1p
Srsf7	3.81455e-61	0.363843	0.823	0.501	7.88543e-57	S1p
Atad2	4.89998e-61	0.392999	0.63	0.293	1.01292e-56	S1p
Cacybp	6.12296e-61	0.411568	0.864	0.576	1.26574e-56	S1p
Tpm4	7.01942e-61	0.374329	0.954	0.85	1.45105e-56	S1p
Mcm3	1.5303e-60	0.278051	0.533	0.214	3.16343e-56	S1p
Ywhah	2.23739e-60	0.400462	0.842	0.581	4.62514e-56	S1p
Serpinh1	2.85187e-60	0.316577	0.996	0.987	5.89538e-56	S1p
Crip2	3.97509e-60	0.40998	0.726	0.383	8.21731e-56	S1p
Uqcrq	4.66025e-60	0.361399	0.949	0.828	9.63367e-56	S1p
Arpp19	5.00768e-60	0.343796	0.865	0.583	1.03519e-55	S1p
Acta2	7.43794e-60	0.823631	0.687	0.373	1.53757e-55	S1p
Alpl	1.33017e-59	0.28336	0.575	0.243	2.74973e-55	S1p
Ldha	2.6127e-59	0.464305	0.94	0.812	5.40097e-55	S1p
Socs2	4.47818e-58	0.347808	0.832	0.443	9.25729e-54	S1p
Hsp90aa1	5.08911e-58	0.367232	0.988	0.94	1.05202e-53	S1p
Ppp1r14b	5.13819e-58	0.395787	0.938	0.731	1.06217e-53	S1p
Tspan11	5.31473e-58	0.280348	0.46	0.167	1.09866e-53	S1p
Ybx3	1.14891e-57	0.365071	0.917	0.736	2.37502e-53	S1p
Tppp3	1.73319e-57	0.315101	0.538	0.214	3.58286e-53	S1p
Arl6ip1	2.24782e-57	0.819079	0.834	0.592	4.64669e-53	S1p
Pgp	3.77385e-57	0.343027	0.745	0.427	7.80131e-53	S1p
Erh	1.09716e-56	0.348806	0.913	0.718	2.26805e-52	S1p
Ssrp1	1.47957e-56	0.360287	0.867	0.59	3.05857e-52	S1p
Fkbp1a	2.65594e-56	0.326046	0.958	0.847	5.49036e-52	S1p
Psmb3	3.0618e-56	0.356486	0.92	0.736	6.32935e-52	S1p
Rexo2	4.29729e-56	0.35431	0.922	0.686	8.88335e-52	S1p
Nfix	1.72542e-55	0.347389	0.972	0.864	3.5668e-51	S1p
Hdgf	5.95469e-55	0.370414	0.91	0.706	1.23095e-50	S1p
Mrpl18	6.50631e-55	0.348094	0.857	0.603	1.34498e-50	S1p
Anxa1	9.58265e-55	0.397315	0.865	0.565	1.98093e-50	S1p
Dnmt1	1.19339e-54	0.279768	0.6	0.276	2.46698e-50	S1p
H2afy	1.32537e-54	0.338581	0.873	0.659	2.73981e-50	S1p
Odc1	2.74714e-54	0.252221	0.565	0.248	5.6789e-50	S1p
Banf1	4.9149e-54	0.340276	0.88	0.601	1.01601e-49	S1p
Gspt1	1.76022e-53	0.364626	0.904	0.687	3.63873e-49	S1p
Anp32e	2.16968e-53	0.304486	0.77	0.432	4.48516e-49	S1p
Mrpl20	2.67264e-53	0.346304	0.857	0.622	5.52488e-49	S1p
Hint1	3.60958e-53	0.266365	0.975	0.956	7.46173e-49	S1p
Plp2	4.91325e-53	0.328014	0.837	0.576	1.01567e-48	S1p
Postn	1.24827e-52	0.387214	0.929	0.644	2.58042e-48	S1p
Ptgis	2.87796e-52	0.254568	0.715	0.322	5.94932e-48	S1p
Hmgn1	3.67358e-52	0.308238	0.972	0.907	7.59403e-48	S1p
Hist1h2ad	4.59817e-52	0.579967	0.335	0.11	9.50533e-48	S1p
Bub3	7.62151e-52	0.308662	0.662	0.34	1.57552e-47	S1p
Snrpb	9.70456e-52	0.316421	0.931	0.77	2.00613e-47	S1p
Tagln	1.30227e-51	0.652873	0.69	0.39	2.69205e-47	S1p
Krtcap2	1.45114e-51	0.290284	0.975	0.909	2.99979e-47	S1p
Nasp	1.71517e-51	0.3549	0.819	0.527	3.54559e-47	S1p
Swi5	3.88814e-51	0.311667	0.977	0.895	8.03757e-47	S1p
Has1	6.1964e-51	0.291725	0.391	0.135	1.28092e-46	S1p
Mrpl42	1.70921e-50	0.324433	0.86	0.601	3.53328e-46	S1p
Bok	2.64769e-50	0.257526	0.662	0.327	5.4733e-46	S1p
Pkm	2.69612e-50	0.350603	0.943	0.783	5.57341e-46	S1p
Lsm3	2.83662e-50	0.318557	0.754	0.437	5.86387e-46	S1p
Calr	4.69527e-50	0.3904	0.975	0.941	9.70607e-46	S1p
Cnih1	1.45884e-49	0.260594	0.772	0.45	3.0157e-45	S1p
Col4a2	1.6397e-49	0.356727	0.981	0.822	3.3896e-45	S1p
Cthrc1	2.23421e-49	0.323869	0.469	0.19	4.61856e-45	S1p
Psmd13	3.3324e-49	0.282017	0.793	0.48	6.88874e-45	S1p
Vim	3.41328e-49	0.358927	0.993	0.981	7.05594e-45	S1p
Cdkn2d	6.19163e-49	0.321055	0.444	0.186	1.27993e-44	S1p
Tbcb	9.50545e-49	0.307359	0.832	0.544	1.96497e-44	S1p
Eln	1.1074e-48	0.321868	0.752	0.387	2.28923e-44	S1p
Pfdn6	1.43616e-48	0.274721	0.758	0.447	2.96882e-44	S1p
Smdt1	1.48916e-48	0.325412	0.938	0.777	3.07838e-44	S1p
Sae1	2.00331e-48	0.279118	0.781	0.462	4.14124e-44	S1p
Ssna1	2.47828e-48	0.332298	0.756	0.492	5.12309e-44	S1p
Nsmce1	2.55903e-48	0.277591	0.752	0.444	5.29002e-44	S1p
Cfl1	3.21823e-48	0.299507	0.973	0.92	6.65272e-44	S1p
Siva1	3.60503e-48	0.382308	0.873	0.688	7.45231e-44	S1p
Pgam1	4.68534e-48	0.310444	0.901	0.717	9.68554e-44	S1p
Psmd2	4.92327e-48	0.298203	0.857	0.579	1.01774e-43	S1p
H2afv	6.1171e-48	0.472964	0.915	0.775	1.26453e-43	S1p
Anxa3	6.58434e-48	0.381543	0.671	0.37	1.36112e-43	S1p
Arf1	6.80246e-48	0.296265	0.95	0.848	1.4062e-43	S1p
Cisd1	2.83763e-47	0.260642	0.729	0.413	5.86594e-43	S1p
Cox7a2	3.62902e-47	0.287345	0.961	0.856	7.50191e-43	S1p
Fabp5	4.41836e-47	0.318299	0.614	0.302	9.13364e-43	S1p
Pi16	1.01775e-46	0.53865	0.676	0.39	2.10388e-42	S1p
Ostc	1.76834e-46	0.310186	0.94	0.842	3.65551e-42	S1p
Anapc11	2.02783e-46	0.30588	0.819	0.555	4.19193e-42	S1p
Tpm3	4.03904e-46	0.331732	0.906	0.728	8.34949e-42	S1p
Tmem167	4.11207e-46	0.283486	0.949	0.813	8.50046e-42	S1p
H2afj	5.87558e-46	0.334636	0.92	0.792	1.2146e-41	S1p
Mrpl51	7.49694e-46	0.29527	0.839	0.583	1.54977e-41	S1p
Usp1	9.14163e-46	0.317521	0.839	0.541	1.88976e-41	S1p
Bola3	9.69894e-46	0.250711	0.756	0.434	2.00496e-41	S1p
Mbd3	1.56262e-45	0.287308	0.839	0.584	3.23025e-41	S1p
Gnb2	2.11692e-45	0.286884	0.945	0.86	4.37609e-41	S1p
Psmb5	3.60679e-45	0.308538	0.888	0.709	7.45595e-41	S1p
Psmb2	4.60525e-45	0.304681	0.903	0.709	9.51997e-41	S1p
Mcm6	4.64157e-45	0.290779	0.549	0.265	9.59506e-41	S1p
Mrpl57	5.34035e-45	0.280863	0.809	0.51	1.10396e-40	S1p
Psmc5	1.06023e-44	0.307406	0.865	0.636	2.19171e-40	S1p
Calm3	1.25864e-44	0.315306	0.917	0.745	2.60186e-40	S1p
Ube2m	1.37589e-44	0.302027	0.871	0.63	2.84425e-40	S1p
Psmd14	1.76565e-44	0.26233	0.731	0.427	3.64994e-40	S1p
Hpf1	2.81169e-44	0.258721	0.715	0.419	5.81232e-40	S1p
Fbn1	5.1861e-44	0.346623	0.968	0.831	1.07207e-39	S1p
Kdelr2	5.86486e-44	0.330523	0.931	0.804	1.21238e-39	S1p
Vps36	9.94528e-44	0.27797	0.777	0.478	2.05589e-39	S1p
Kif5b	1.17239e-43	0.305818	0.855	0.663	2.42356e-39	S1p
Psma3	1.37442e-43	0.297357	0.938	0.815	2.8412e-39	S1p
Elob	1.41452e-43	0.285109	0.959	0.894	2.9241e-39	S1p
Snx3	1.78522e-43	0.279485	0.897	0.731	3.69041e-39	S1p
Psip1	2.34273e-43	0.303945	0.851	0.58	4.8429e-39	S1p
Ezh2	2.45116e-43	0.260049	0.589	0.299	5.06703e-39	S1p
Srm	4.22514e-43	0.348341	0.795	0.534	8.7342e-39	S1p
Pgk1	4.66449e-43	0.305725	0.855	0.613	9.64243e-39	S1p
Nt5dc2	4.77766e-43	0.295293	0.724	0.429	9.87638e-39	S1p
Nhp2	6.19566e-43	0.309075	0.804	0.546	1.28077e-38	S1p
Mdh2	7.68676e-43	0.328944	0.894	0.713	1.58901e-38	S1p
Rac1	8.09137e-43	0.275256	0.933	0.798	1.67265e-38	S1p
Tmed5	9.25256e-43	0.257035	0.712	0.416	1.91269e-38	S1p
Pdia6	4.43441e-42	0.291842	0.965	0.903	9.16681e-38	S1p
Tpi1	5.75955e-42	0.298401	0.963	0.84	1.19061e-37	S1p
Rhoc	6.25375e-42	0.272474	0.922	0.738	1.29278e-37	S1p
Pa2g4	8.78774e-42	0.284016	0.835	0.586	1.8166e-37	S1p
Nfic	9.77378e-42	0.292639	0.915	0.748	2.02044e-37	S1p
Hspd1	9.83237e-42	0.322384	0.935	0.784	2.03255e-37	S1p
Surf4	1.16077e-41	0.26638	0.901	0.686	2.39954e-37	S1p
Set	1.2604e-41	0.280799	0.958	0.863	2.60549e-37	S1p
Hras	1.4953e-41	0.251832	0.742	0.464	3.09109e-37	S1p
Psma7	1.59952e-41	0.265055	0.958	0.895	3.30652e-37	S1p
Psmc4	1.6704e-41	0.262873	0.789	0.511	3.45305e-37	S1p
Mrpl33	1.72477e-41	0.291726	0.929	0.787	3.56544e-37	S1p
Phlda3	2.05639e-41	0.285951	0.745	0.453	4.25096e-37	S1p
Cenpx	4.13405e-41	0.255066	0.814	0.507	8.54591e-37	S1p
Prrx1	6.31802e-41	0.292146	0.874	0.634	1.30606e-36	S1p
Mlf2	7.16484e-41	0.265306	0.862	0.619	1.48112e-36	S1p
Ccdc124	1.6812e-40	0.252851	0.74	0.462	3.47538e-36	S1p
Ndufa5	1.89133e-40	0.281184	0.931	0.731	3.90975e-36	S1p
Rhoa	1.96404e-40	0.265473	0.954	0.891	4.06006e-36	S1p
Rpn1	2.15292e-40	0.295536	0.89	0.683	4.45052e-36	S1p
Psma4	2.35268e-40	0.280039	0.94	0.819	4.86345e-36	S1p
Ssr1	3.05693e-40	0.289526	0.906	0.701	6.31928e-36	S1p
Cnih4	3.12557e-40	0.263823	0.855	0.608	6.46117e-36	S1p
Snrpf	6.95585e-40	0.281557	0.908	0.743	1.43791e-35	S1p
Timm13	1.01586e-39	0.288926	0.913	0.761	2.09999e-35	S1p
Edf1	2.8229e-39	0.295363	0.917	0.817	5.83551e-35	S1p
Psma2	2.82796e-39	0.283834	0.906	0.738	5.84597e-35	S1p
Ptges3	3.49744e-39	0.275399	0.92	0.741	7.2299e-35	S1p
Eif4a3	4.96717e-39	0.253444	0.77	0.493	1.02681e-34	S1p
Ndufa4	5.29653e-39	0.266811	0.977	0.919	1.0949e-34	S1p
Psma1	5.50027e-39	0.252015	0.858	0.585	1.13702e-34	S1p
Ifi27l2a	6.40414e-39	0.372674	0.95	0.715	1.32386e-34	S1p
Kdelr3	6.59025e-39	0.26906	0.871	0.606	1.36234e-34	S1p
Bzw1	6.82557e-39	0.288343	0.917	0.763	1.41098e-34	S1p
Mif	9.45298e-39	0.341067	0.952	0.856	1.95412e-34	S1p
Mtch1	9.57397e-39	0.287737	0.963	0.888	1.97913e-34	S1p
Ssr2	1.0208e-38	0.264052	0.958	0.899	2.1102e-34	S1p
Cd248	1.21782e-38	0.274342	0.844	0.565	2.51748e-34	S1p
Rer1	1.57133e-38	0.26094	0.873	0.67	3.24825e-34	S1p
Rps27l	2.16014e-38	0.277852	0.959	0.873	4.46544e-34	S1p
Pmepa1	3.91984e-38	0.377303	0.821	0.572	8.10309e-34	S1p
Actr3	7.54556e-38	0.270628	0.83	0.586	1.55982e-33	S1p
Dad1	7.98505e-38	0.25851	0.958	0.897	1.65067e-33	S1p
Psmb6	9.55907e-38	0.27655	0.936	0.813	1.97605e-33	S1p
Srsf2	9.60467e-38	0.28263	0.885	0.677	1.98548e-33	S1p
Nop58	1.35325e-37	0.277698	0.862	0.627	2.79743e-33	S1p
Nap1l1	1.90645e-37	0.256743	0.961	0.884	3.94102e-33	S1p
Jak1	2.07286e-37	0.36228	0.965	0.908	4.28501e-33	S1p
Tgfbr2	2.5591e-37	0.291393	0.966	0.782	5.29018e-33	S1p
Polr2l	3.02683e-37	0.268209	0.834	0.586	6.25707e-33	S1p
Serbp1	4.7526e-37	0.250624	0.982	0.933	9.82457e-33	S1p
Mapre1	1.04325e-36	0.256897	0.851	0.616	2.1566e-32	S1p
Cxcl12	1.63978e-36	0.480808	0.865	0.656	3.38976e-32	S1p
Sept7	1.9704e-36	0.264101	0.963	0.873	4.0732e-32	S1p
Pmp22	2.17643e-36	0.29179	0.91	0.715	4.49911e-32	S1p
Ssb	3.48983e-36	0.268751	0.924	0.79	7.21418e-32	S1p
Psmd7	4.02636e-36	0.259851	0.933	0.792	8.3233e-32	S1p
Hist1h2ae	5.67471e-36	0.786529	0.395	0.185	1.17308e-31	S1p
Nudc	6.36966e-36	0.280445	0.864	0.665	1.31674e-31	S1p
Selenom	6.52818e-36	0.298858	0.966	0.921	1.34951e-31	S1p
Loxl2	8.55805e-36	0.296413	0.83	0.537	1.76912e-31	S1p
Psme2	1.33804e-35	0.251533	0.85	0.625	2.76599e-31	S1p
1810037I17Rik	3.19751e-35	0.275603	0.874	0.711	6.60989e-31	S1p
Penk	5.92756e-35	0.751889	0.919	0.859	1.22535e-30	S1p
Cct7	7.34905e-35	0.276799	0.901	0.712	1.5192e-30	S1p
Cd34	7.50647e-35	0.284901	0.853	0.572	1.55174e-30	S1p
Smc1a	1.46604e-34	0.276661	0.883	0.664	3.03059e-30	S1p
Meis2	1.82522e-34	0.251829	0.915	0.705	3.77309e-30	S1p
Id3	1.91022e-34	0.490795	0.818	0.618	3.94881e-30	S1p
Taf10	2.29033e-34	0.26457	0.874	0.72	4.73458e-30	S1p
Cald1	3.15918e-34	0.304546	0.972	0.925	6.53065e-30	S1p
Mt2	3.34234e-34	0.454656	0.756	0.506	6.90929e-30	S1p
Uqcc2	3.98883e-34	0.26091	0.878	0.657	8.2457e-30	S1p
Ndufa11	4.12146e-34	0.257206	0.904	0.756	8.51989e-30	S1p
Ckb	1.05337e-33	0.344009	0.641	0.367	2.17752e-29	S1p
Vcp	1.19705e-33	0.263276	0.926	0.781	2.47454e-29	S1p
Rbp1	7.0038e-33	0.338883	0.935	0.799	1.44783e-28	S1p
Col14a1	9.1591e-33	0.269706	0.984	0.841	1.89337e-28	S1p
Hspa5	1.1187e-32	0.281314	0.991	0.954	2.31259e-28	S1p
Man1a2	2.09296e-32	0.278344	0.919	0.787	4.32656e-28	S1p
G3bp1	2.25091e-32	0.250551	0.827	0.587	4.65308e-28	S1p
Serpina3n	2.61561e-32	0.3004	0.637	0.373	5.407e-28	S1p
Raly	3.0898e-32	0.254175	0.933	0.788	6.38723e-28	S1p
Snu13	3.56907e-32	0.259979	0.892	0.717	7.37798e-28	S1p
H1fx	1.04198e-31	0.252824	0.609	0.347	2.15398e-27	S1p
Gm47283	2.78544e-31	0.293292	0.887	0.697	5.75807e-27	S1p
Cavin3	1.03347e-30	0.307747	0.95	0.842	2.13639e-26	S1p
Sh3glb1	1.07097e-30	0.250113	0.915	0.751	2.21392e-26	S1p
Gstp1	3.84108e-30	0.306112	0.869	0.689	7.94028e-26	S1p
Prmt1	1.41289e-28	0.250511	0.832	0.648	2.92072e-24	S1p
Id1	1.81784e-28	0.301156	0.768	0.516	3.75783e-24	S1p
Cebpb	1.93774e-28	0.265112	0.92	0.799	4.0057e-24	S1p
Cdv3	2.068e-28	0.257502	0.892	0.719	4.27496e-24	S1p
Igfbp7	3.92561e-27	0.270519	1	0.975	8.11503e-23	S1p
Tpm1	4.12082e-27	0.281859	0.942	0.823	8.51855e-23	S1p
Dennd4a	7.45846e-26	0.273976	0.559	0.34	1.54181e-21	S1p
Emp1	6.46616e-19	0.268888	0.804	0.627	1.33668e-14	S1p
Mt1	8.36976e-19	0.449498	0.899	0.786	1.7302e-14	S1p
Hist1h1e	2.01556e-15	0.529198	0.43	0.294	4.16657e-11	S1p
Spata7	2.84165e-07	0.338426	0.235	0.152	0.00587425	S1p
Igfbp3	0	2.06748	0.958	0.46	0	S2
Rgs2	0	1.39495	0.976	0.537	0	S2
Cdh11	0	1.13671	0.99	0.788	0	S2
Aox3	0	1.08824	0.826	0.33	0	S2
Rxfp1	0	0.907461	0.777	0.231	0	S2
Acot1	0	0.904718	0.888	0.453	0	S2
Igf1	0	0.890872	0.993	0.834	0	S2
Tcf4	0	0.845974	0.994	0.907	0	S2
Rps26	0	0.489643	0.997	0.991	0	S2
Rpl10a	0	0.465697	0.999	0.995	0	S2
Rps5	0	0.438187	0.998	0.991	0	S2
Rps27	0	0.433429	0.997	0.988	0	S2
Rpl17	0	0.426915	0.999	0.988	0	S2
Eef1a1	0	0.422276	1	0.996	0	S2
Rpl23	0	0.418573	0.999	0.995	0	S2
Rps7	0	0.408996	0.999	0.991	0	S2
Rps14	0	0.407707	0.999	0.991	0	S2
Rpl18a	0	0.398006	0.999	0.992	0	S2
Rps19	0	0.393157	0.998	0.992	0	S2
Rpl27a	0	0.392989	0.999	0.992	0	S2
Rpl10	0	0.378918	0.997	0.991	0	S2
Rpl9	0	0.373409	0.999	0.991	0	S2
Rpl37a	0	0.352245	0.998	0.995	0	S2
Rps8	0	0.337044	0.997	0.997	0	S2
Rpl7	2.75833e-306	0.375439	0.996	0.989	5.70202e-302	S2
Rack1	1.53228e-303	0.406638	0.996	0.988	3.16753e-299	S2
Rpl13	4.49904e-303	0.330071	1	0.996	9.30042e-299	S2
Rps9	6.95285e-302	0.334097	0.999	0.996	1.43729e-297	S2
Rpl32	3.25733e-299	0.378035	0.997	0.988	6.73355e-295	S2
Cp	2.01971e-293	0.904298	0.637	0.148	4.17514e-289	S2
Txnip	1.46659e-291	0.881806	0.96	0.785	3.03174e-287	S2
Rps16	3.16862e-291	0.350925	0.997	0.993	6.55016e-287	S2
Rpl3	4.37346e-291	0.426462	0.997	0.986	9.04081e-287	S2
Rps24	2.62101e-289	0.315533	0.999	0.995	5.41815e-285	S2
Rpl37	6.19311e-286	0.370994	0.999	0.993	1.28024e-281	S2
Rps21	5.52103e-284	0.321576	0.998	0.995	1.14131e-279	S2
Robo2	4.46314e-283	0.922037	0.838	0.439	9.2262e-279	S2
Rpl34	1.72259e-275	0.344483	0.999	0.994	3.56094e-271	S2
Rps18	4.74123e-273	0.432854	0.993	0.977	9.80107e-269	S2
Rps10	1.54791e-272	0.334995	0.997	0.991	3.19984e-268	S2
Rpl39	1.14819e-271	0.317271	0.999	0.992	2.37353e-267	S2
Rpl15	3.01798e-269	0.344265	0.999	0.991	6.23876e-265	S2
Rps28	1.61154e-266	0.356095	0.997	0.984	3.33137e-262	S2
Zbtb20	2.24365e-262	0.760496	0.99	0.963	4.63806e-258	S2
Rpl28	4.53591e-262	0.331877	0.999	0.993	9.37663e-258	S2
F2r	2.7434e-259	0.744133	0.883	0.497	5.67115e-255	S2
Fau	8.07663e-257	0.365616	0.995	0.989	1.6696e-252	S2
Hoxa10	2.41223e-256	0.704672	0.964	0.812	4.98655e-252	S2
Rpl36	2.75723e-256	0.372355	0.998	0.989	5.69974e-252	S2
Rpl12	3.79007e-254	0.362274	0.997	0.991	7.83483e-250	S2
Rplp0	6.80064e-251	0.320439	0.999	0.995	1.40583e-246	S2
Eef1b2	1.0821e-246	0.345481	0.997	0.986	2.23692e-242	S2
Rpl6	1.4234e-246	0.350822	0.995	0.994	2.94246e-242	S2
Rpl24	1.2313e-245	0.329538	0.994	0.988	2.54535e-241	S2
Plac8	2.77099e-243	0.699595	0.987	0.938	5.72819e-239	S2
Auts2	8.29381e-237	0.681176	0.859	0.524	1.7145e-232	S2
Rps15a	6.96498e-236	0.299282	0.998	0.989	1.4398e-231	S2
Col4a5	7.47257e-234	0.672444	0.816	0.432	1.54473e-229	S2
Rps27a	1.78931e-228	0.313177	0.998	0.994	3.69885e-224	S2
Rpl11	1.92925e-228	0.331595	0.997	0.992	3.98814e-224	S2
Mgst1	1.98431e-228	0.688719	0.916	0.686	4.10196e-224	S2
Hmgcs2	8.61095e-226	0.762776	0.793	0.416	1.78006e-221	S2
Rpl18	3.57089e-224	0.328823	1	0.992	7.38175e-220	S2
Rpl36a	2.10581e-223	0.34177	0.997	0.985	4.35313e-219	S2
Robo1	3.23233e-222	0.749	0.563	0.161	6.68187e-218	S2
Itga8	5.87452e-220	0.553635	0.568	0.146	1.21438e-215	S2
Tshz2	1.06321e-219	0.530785	0.987	0.919	2.19786e-215	S2
Rps23	2.50373e-219	0.309881	0.997	0.991	5.17571e-215	S2
Rpl30	4.26889e-217	0.298558	0.999	0.992	8.82466e-213	S2
Adamdec1	8.82085e-214	0.72324	0.441	0.067	1.82345e-209	S2
Mmp2	1.6751e-213	0.568647	0.991	0.926	3.46277e-209	S2
Chodl	9.17735e-209	0.770151	0.472	0.088	1.89714e-204	S2
Rps20	9.04935e-208	0.269555	0.999	0.996	1.87068e-203	S2
Rps4x	2.06214e-207	0.285968	0.999	0.993	4.26286e-203	S2
Rbpj	4.08438e-207	0.676273	0.867	0.621	8.44324e-203	S2
Angptl7	1.33402e-200	1.22701	0.486	0.109	2.75769e-196	S2
Smoc1	1.64573e-200	0.569401	0.709	0.307	3.40206e-196	S2
Tgfbi	1.18815e-197	0.597076	0.796	0.389	2.45614e-193	S2
Nsa2	4.34081e-196	0.470035	0.97	0.898	8.97333e-192	S2
Sfrp4	4.39566e-195	0.760963	0.941	0.806	9.08671e-191	S2
Gpc6	7.82257e-195	0.624938	0.815	0.505	1.61708e-190	S2
Rps12	2.05135e-194	0.252664	0.999	0.995	4.24056e-190	S2
Zfp36l1	4.79519e-194	0.574245	0.984	0.921	9.91262e-190	S2
Rps3	6.43589e-194	0.279035	0.997	0.99	1.33043e-189	S2
Uba52	7.78283e-192	0.310214	0.996	0.982	1.60887e-187	S2
Eef2	9.97562e-192	0.382008	0.992	0.973	2.06216e-187	S2
Pde5a	1.30078e-191	0.657871	0.666	0.289	2.68897e-187	S2
Malat1	1.08549e-189	0.54559	1	0.999	2.24392e-185	S2
Hsd11b2	5.75648e-189	0.810357	0.735	0.362	1.18998e-184	S2
Hoxa11	5.43809e-184	0.618431	0.89	0.688	1.12416e-179	S2
Fst	4.44521e-182	0.795025	0.917	0.641	9.18914e-178	S2
Ednrb	4.95429e-180	0.784791	0.481	0.126	1.02415e-175	S2
Rps15	8.48377e-180	0.298458	0.999	0.991	1.75377e-175	S2
Klhl24	9.79172e-180	0.569526	0.733	0.394	2.02414e-175	S2
Sox4	7.93781e-177	0.634097	0.97	0.853	1.6409e-172	S2
Rps3a1	3.04596e-176	0.276939	0.997	0.992	6.29661e-172	S2
Spink8	7.43985e-175	0.77557	0.626	0.268	1.53797e-170	S2
Fam213a	3.35383e-174	0.73723	0.741	0.408	6.93304e-170	S2
Olfml3	4.38211e-174	0.525416	0.982	0.944	9.0587e-170	S2
Rpsa	4.45078e-174	0.256144	0.999	0.997	9.20065e-170	S2
Hand2	1.11149e-172	0.510467	0.855	0.41	2.29767e-168	S2
Rorb	7.75926e-172	0.539249	0.653	0.268	1.60399e-167	S2
Rps13	2.38495e-171	0.285177	0.997	0.99	4.93017e-167	S2
Serpine2	8.78153e-171	0.587807	0.842	0.521	1.81532e-166	S2
Gm10260	3.26729e-170	0.386091	0.98	0.933	6.75414e-166	S2
Rps25	8.31021e-165	0.312197	0.995	0.983	1.71789e-160	S2
Rpl19	4.25784e-163	0.255233	0.999	0.992	8.8018e-159	S2
Ifitm1	1.37315e-161	0.818364	0.894	0.713	2.83857e-157	S2
Selenop	1.51389e-160	0.468078	0.966	0.868	3.12951e-156	S2
Clec1a	8.07489e-160	0.460841	0.407	0.089	1.66924e-155	S2
Rpl35a	1.44444e-155	0.263833	0.997	0.983	2.98596e-151	S2
Rpl14	6.72701e-154	0.286956	0.994	0.982	1.39061e-149	S2
Rpl8	2.96343e-153	0.260531	0.999	0.993	6.126e-149	S2
Tcp11l2	4.42562e-153	0.457004	0.549	0.201	9.14863e-149	S2
Ank3	6.08901e-150	0.4824	0.617	0.277	1.25872e-145	S2
Asl	3.00803e-148	0.524083	0.647	0.339	6.21821e-144	S2
Itm2a	5.83593e-147	0.581251	0.795	0.51	1.2064e-142	S2
Ebpl	2.48809e-146	0.56177	0.857	0.673	5.14339e-142	S2
Rpl7a	8.30991e-144	0.289636	0.995	0.981	1.71783e-139	S2
Rpl23a	2.19539e-143	0.299047	0.996	0.985	4.53832e-139	S2
Thsd7a	2.19142e-136	0.497289	0.756	0.476	4.53011e-132	S2
Prdm1	4.28672e-136	0.469249	0.54	0.221	8.86151e-132	S2
2600014E21Rik	7.40503e-134	0.423415	0.266	0.033	1.53077e-129	S2
Xist	7.95e-134	0.40885	0.994	0.968	1.64342e-129	S2
Ldhb	2.06471e-133	0.503496	0.801	0.567	4.26816e-129	S2
Col4a6	4.63274e-133	0.383675	0.43	0.131	9.5768e-129	S2
Rpl21	2.33772e-132	0.258598	0.997	0.98	4.83254e-128	S2
Mef2a	3.45085e-132	0.680709	0.805	0.608	7.1336e-128	S2
Atp1b3	3.9949e-132	0.454168	0.881	0.705	8.25826e-128	S2
Gnai1	7.1469e-132	0.578356	0.661	0.379	1.47741e-127	S2
Slc6a2	5.68218e-131	0.494993	0.623	0.31	1.17462e-126	S2
Nr2f2	3.99952e-130	0.462337	0.94	0.835	8.26781e-126	S2
Ppfia2	1.12523e-129	0.351467	0.328	0.069	2.32608e-125	S2
Itgb8	2.3084e-129	0.474109	0.504	0.198	4.77193e-125	S2
Npm1	5.5107e-126	0.33314	0.997	0.985	1.13917e-121	S2
Rad51b	1.34084e-125	0.432768	0.461	0.169	2.77179e-121	S2
Ramp1	9.14717e-125	0.477732	0.925	0.705	1.8909e-120	S2
Ripor2	3.94318e-124	0.371035	0.42	0.128	8.15134e-120	S2
Islr	6.53539e-124	0.434935	0.923	0.84	1.351e-119	S2
Gpx3	1.53987e-123	0.505608	0.974	0.954	3.18321e-119	S2
Frmd4a	3.0454e-123	0.390285	0.519	0.216	6.29546e-119	S2
Eps8	9.99372e-123	0.43249	0.641	0.335	2.0659e-118	S2
Hmcn1	1.56017e-121	0.449617	0.625	0.34	3.22519e-117	S2
Retreg1	1.39826e-120	0.405192	0.438	0.158	2.89048e-116	S2
Pabpc1	5.0178e-120	0.334599	0.982	0.971	1.03728e-115	S2
Foxp1	1.99858e-119	0.457343	0.726	0.477	4.13146e-115	S2
Rin2	2.28931e-119	0.434476	0.72	0.451	4.73247e-115	S2
Cldn10	2.4861e-119	0.398297	0.374	0.107	5.13926e-115	S2
Ypel3	7.19193e-119	0.441829	0.788	0.554	1.48672e-114	S2
Nbl1	2.24336e-117	0.426844	0.952	0.86	4.63746e-113	S2
Rpl26	6.82618e-117	0.301009	0.996	0.982	1.41111e-112	S2
Sema5a	1.74413e-115	0.523704	0.879	0.748	3.60547e-111	S2
Des	2.42153e-115	0.338194	0.923	0.743	5.00579e-111	S2
Maf	1.10732e-113	0.500649	0.937	0.858	2.28906e-109	S2
Rsrp1	1.14894e-112	0.418111	0.98	0.933	2.37508e-108	S2
Rpl13a	7.30022e-112	0.323823	0.967	0.931	1.5091e-107	S2
Nog	6.73444e-111	0.586188	0.229	0.03	1.39214e-106	S2
Map2	8.00907e-111	0.439105	0.395	0.132	1.65563e-106	S2
Gm34030	3.44651e-109	0.343577	0.46	0.184	7.12462e-105	S2
Plce1	9.89539e-108	0.474333	0.69	0.432	2.04557e-103	S2
Aldh2	3.34852e-107	0.359812	0.929	0.874	6.92205e-103	S2
Acadsb	9.7515e-107	0.413833	0.739	0.538	2.01583e-102	S2
Ccdc141	1.2611e-106	0.418425	0.376	0.122	2.60694e-102	S2
Cfh	3.23631e-105	0.409909	0.919	0.804	6.6901e-101	S2
Antxr2	1.83051e-104	0.447351	0.749	0.544	3.78402e-100	S2
Adgrl2	3.54234e-103	0.385465	0.543	0.272	7.32272e-99	S2
Sfrp2	8.10954e-102	0.474739	0.527	0.243	1.6764e-97	S2
Atp8a1	8.16464e-101	0.402125	0.422	0.168	1.6878e-96	S2
Sesn1	8.77038e-101	0.390504	0.537	0.275	1.81301e-96	S2
Errfi1	1.61569e-100	0.45834	0.853	0.681	3.33995e-96	S2
Egfl6	1.48178e-98	0.292189	0.212	0.029	3.06314e-94	S2
Camk1d	1.9847e-98	0.26877	0.302	0.076	4.10278e-94	S2
Mylk	6.64424e-97	0.436278	0.657	0.382	1.3735e-92	S2
Trp53inp1	4.86755e-95	0.414833	0.422	0.169	1.00622e-90	S2
Htra1	6.07739e-95	0.444295	0.84	0.645	1.25632e-90	S2
Pbx1	1.35e-94	0.379338	0.98	0.949	2.79073e-90	S2
Kctd12	4.29594e-94	0.448231	0.852	0.684	8.88057e-90	S2
Foxl2	5.67044e-94	0.37424	0.462	0.214	1.17219e-89	S2
Eif3f	3.51383e-93	0.306297	0.973	0.925	7.26379e-89	S2
Lrrc17	5.70635e-93	0.433321	0.578	0.307	1.17962e-88	S2
5033428I22Rik	1.4649e-92	0.367019	0.573	0.309	3.02824e-88	S2
Nop53	1.022e-89	0.331029	0.841	0.725	2.11268e-85	S2
D630045J12Rik	5.72829e-89	0.366913	0.558	0.329	1.18415e-84	S2
Zbtb16	4.37835e-88	0.36988	0.604	0.363	9.05092e-84	S2
Ctso	8.65627e-88	0.398118	0.622	0.406	1.78942e-83	S2
Rpl29	4.1624e-87	0.30283	0.943	0.88	8.60451e-83	S2
Cdc37l1	5.0713e-87	0.376572	0.702	0.52	1.04834e-82	S2
Vgll3	2.94426e-86	0.403475	0.759	0.569	6.08637e-82	S2
Acss3	3.2969e-86	0.394301	0.601	0.367	6.81535e-82	S2
Eif4b	4.12018e-86	0.340887	0.848	0.748	8.51724e-82	S2
Tac2	1.19821e-85	0.519551	0.653	0.364	2.47695e-81	S2
1500015O10Rik	4.50188e-84	0.570656	0.606	0.382	9.30628e-80	S2
Nfx1	9.79327e-84	0.358795	0.63	0.429	2.02447e-79	S2
Tenm3	7.15855e-83	0.34478	0.575	0.35	1.47981e-78	S2
Tiparp	1.52525e-82	0.418842	0.727	0.565	3.153e-78	S2
Eif3h	3.61564e-82	0.288309	0.958	0.904	7.47425e-78	S2
Rab9	1.71752e-81	0.351106	0.675	0.503	3.55046e-77	S2
Tdo2	1.79128e-81	0.386438	0.676	0.391	3.70294e-77	S2
Cebpd	5.00835e-81	0.525289	0.791	0.659	1.03533e-76	S2
Dkk3	6.28295e-81	0.366695	0.556	0.331	1.29881e-76	S2
Slc4a4	1.71054e-80	0.405036	0.456	0.227	3.53604e-76	S2
Cdh5	1.90488e-80	0.270649	0.297	0.093	3.93777e-76	S2
Kctd12b	2.77986e-78	0.307938	0.475	0.244	5.74653e-74	S2
Sult1a1	4.29825e-78	0.355863	0.653	0.455	8.88535e-74	S2
Gatm	5.60296e-77	0.479468	0.373	0.155	1.15824e-72	S2
Tmsb4x	4.35173e-76	0.2511	0.999	0.995	8.99589e-72	S2
Btg1	8.2617e-76	0.353881	0.841	0.713	1.70786e-71	S2
Myh10	1.68837e-73	0.414249	0.77	0.632	3.49019e-69	S2
Tmem165	1.62613e-72	0.323559	0.803	0.694	3.36154e-68	S2
Tmem50a	2.16697e-72	0.308005	0.929	0.866	4.47956e-68	S2
Foxn3	4.67192e-72	0.34348	0.714	0.571	9.65779e-68	S2
Nnat	1.06062e-71	0.314118	0.319	0.117	2.19252e-67	S2
Pgr	6.16041e-71	0.348876	0.77	0.627	1.27348e-66	S2
Mpg	6.52091e-71	0.361638	0.68	0.526	1.348e-66	S2
Palld	1.11443e-70	0.324015	0.881	0.751	2.30375e-66	S2
Cd59a	1.94347e-69	0.348712	0.664	0.486	4.01755e-65	S2
Mdk	2.91699e-69	0.303935	0.96	0.916	6.03e-65	S2
Klf9	4.20046e-69	0.373727	0.869	0.767	8.68319e-65	S2
Eif3e	1.28162e-68	0.272304	0.941	0.879	2.64937e-64	S2
Bcl2l11	2.94134e-68	0.300675	0.395	0.188	6.08033e-64	S2
Hdac8	4.71067e-68	0.264939	0.372	0.169	9.7379e-64	S2
Znhit6	2.5525e-66	0.427594	0.599	0.435	5.27653e-62	S2
Ogt	2.82772e-66	0.351128	0.608	0.438	5.84547e-62	S2
Neo1	1.35873e-64	0.31429	0.525	0.342	2.80876e-60	S2
Clk1	1.7206e-64	0.357649	0.756	0.644	3.55683e-60	S2
Rbm39	3.69488e-64	0.260097	0.982	0.947	7.63806e-60	S2
Zfp608	7.78754e-63	0.255213	0.327	0.136	1.60984e-58	S2
Pdgfc	6.96507e-62	0.33137	0.625	0.409	1.43982e-57	S2
Magi1	9.03777e-62	0.273638	0.415	0.216	1.86829e-57	S2
Smarca2	1.16104e-61	0.344712	0.774	0.679	2.40011e-57	S2
Epb41l4aos	1.39926e-61	0.286377	0.467	0.277	2.89255e-57	S2
Cdkn1c	1.61358e-60	0.408222	0.826	0.733	3.33559e-56	S2
Elmo1	4.55913e-60	0.282782	0.301	0.12	9.42463e-56	S2
Rnf150	1.41894e-59	0.300489	0.431	0.225	2.93322e-55	S2
Map1lc3b	1.9036e-59	0.268807	0.937	0.913	3.93512e-55	S2
Neat1	3.98095e-59	0.353255	0.898	0.806	8.22942e-55	S2
Phactr2	5.1902e-59	0.278338	0.417	0.222	1.07292e-54	S2
Sall1	8.41033e-59	0.252685	0.389	0.199	1.73858e-54	S2
Marcks	1.39795e-58	0.259601	0.967	0.953	2.88984e-54	S2
Fam102b	5.73663e-58	0.287948	0.742	0.61	1.18588e-53	S2
Ifi27	1.25468e-57	0.307032	0.716	0.571	2.59367e-53	S2
Acadl	4.52816e-57	0.310306	0.725	0.601	9.36061e-53	S2
Tmem100	9.477e-57	0.343458	0.735	0.552	1.95909e-52	S2
Gng2	1.60648e-56	0.272083	0.57	0.407	3.32092e-52	S2
Tshz1	7.31314e-56	0.381604	0.72	0.621	1.51177e-51	S2
Pde3a	7.48397e-56	0.316346	0.714	0.581	1.54709e-51	S2
Hbp1	9.23181e-56	0.280487	0.628	0.476	1.9084e-51	S2
Lmo4	1.7993e-55	0.344421	0.651	0.514	3.7195e-51	S2
Dzip1	2.46464e-55	0.256628	0.408	0.224	5.0949e-51	S2
Mamdc2	2.30092e-54	0.282886	0.47	0.28	4.75646e-50	S2
Slc6a6	2.36475e-54	0.297778	0.588	0.393	4.88841e-50	S2
Gabarapl1	7.49192e-54	0.298564	0.678	0.55	1.54873e-49	S2
Vldlr	2.02976e-53	0.314745	0.635	0.462	4.19592e-49	S2
Dio2	1.55797e-52	0.329473	0.253	0.096	3.22063e-48	S2
Frmd6	1.75964e-52	0.309199	0.778	0.67	3.63753e-48	S2
Cir1	1.98321e-52	0.294182	0.614	0.473	4.09969e-48	S2
Sfrp1	3.62275e-52	0.29765	0.873	0.794	7.48895e-48	S2
Sema3c	7.01138e-52	0.267867	0.422	0.234	1.44939e-47	S2
Chd6	1.38628e-51	0.270989	0.643	0.505	2.86571e-47	S2
Hoxd11	4.15032e-51	0.310122	0.789	0.671	8.57953e-47	S2
Isoc1	8.03464e-51	0.320248	0.822	0.761	1.66092e-46	S2
Pamr1	1.45157e-50	0.287226	0.345	0.165	3.00069e-46	S2
Fzd1	2.81477e-50	0.281305	0.728	0.629	5.81868e-46	S2
Snhg12	3.72209e-50	0.261494	0.727	0.607	7.69431e-46	S2
Msi2	8.07566e-49	0.281908	0.512	0.354	1.6694e-44	S2
Tcf23	9.05472e-49	0.281187	0.537	0.351	1.87179e-44	S2
Arid4b	1.00613e-48	0.29675	0.771	0.695	2.07988e-44	S2
Serpinb1a	1.76348e-48	0.299549	0.442	0.274	3.64547e-44	S2
F3	2.56641e-48	0.372565	0.473	0.308	5.30529e-44	S2
Foxo3	3.86562e-48	0.252639	0.418	0.245	7.99101e-44	S2
Igbp1	6.57916e-48	0.272552	0.626	0.511	1.36004e-43	S2
Pdgfra	6.83318e-48	0.275462	0.959	0.92	1.41256e-43	S2
Ar	1.35949e-47	0.258017	0.89	0.835	2.81033e-43	S2
Dcaf8	1.49183e-47	0.261274	0.704	0.597	3.08392e-43	S2
Kdm5b	1.97635e-47	0.260101	0.713	0.616	4.0855e-43	S2
Igf1r	2.73449e-47	0.284049	0.49	0.329	5.65273e-43	S2
Rhob	6.02667e-47	0.293552	0.735	0.621	1.24583e-42	S2
Chd2	7.60462e-46	0.302292	0.613	0.488	1.57203e-41	S2
Igfbp5	1.20693e-45	0.341467	0.843	0.686	2.49497e-41	S2
Ube2h	1.28151e-44	0.267524	0.665	0.555	2.64913e-40	S2
Pnrc1	1.81758e-42	0.250958	0.861	0.787	3.75729e-38	S2
Gpsm2	2.77876e-42	0.252866	0.475	0.325	5.74426e-38	S2
Filip1l	7.19039e-42	0.323124	0.588	0.459	1.4864e-37	S2
Atrx	4.62911e-41	0.250138	0.9	0.857	9.56929e-37	S2
Tjp1	2.46358e-40	0.314255	0.513	0.374	5.09271e-36	S2
Cped1	3.77009e-40	0.278759	0.82	0.72	7.79353e-36	S2
Zeb1	4.90574e-39	0.260657	0.69	0.554	1.01411e-34	S2
Abca1	5.59024e-39	0.26538	0.449	0.295	1.15561e-34	S2
Ebf1	2.40685e-38	0.269847	0.766	0.643	4.97545e-34	S2
Fut8	5.02976e-37	0.251993	0.503	0.363	1.03975e-32	S2
Lncpint	6.49596e-35	0.250802	0.382	0.241	1.34285e-30	S2
Hipk1	1.01201e-34	0.260484	0.514	0.4	2.09203e-30	S2
Camk2n1	2.7618e-33	0.262177	0.504	0.371	5.7092e-29	S2
Slc4a7	5.38304e-33	0.281718	0.43	0.305	1.11278e-28	S2
Rev3l	1.01592e-29	0.313012	0.709	0.636	2.10011e-25	S2
Hspa2	1.63841e-26	0.276561	0.422	0.315	3.38691e-22	S2
Hoxa9	1.55864e-25	0.25626	0.581	0.503	3.22201e-21	S2
Pcsk5	2.03771e-23	0.286661	0.841	0.773	4.21236e-19	S2
Ifit2	1.37567e-20	0.252944	0.246	0.152	2.84379e-16	S2
Prlr	1.32981e-14	0.528986	0.285	0.208	2.74898e-10	S2
Fos	1.17919e-06	0.294026	0.73	0.754	0.0243762	S2
Rrm2	4.92848e-265	1.16363	0.886	0.216	1.01882e-260	S2p
Pclaf	1.23369e-252	1.04507	0.898	0.225	2.55028e-248	S2p
Spc24	1.06603e-249	0.816943	0.87	0.209	2.20369e-245	S2p
Birc5	4.37258e-242	0.964833	0.841	0.193	9.039e-238	S2p
Ccna2	6.26297e-226	0.544163	0.69	0.111	1.29468e-221	S2p
Tpx2	1.45057e-221	0.674185	0.684	0.113	2.99862e-217	S2p
Ndp	5.29429e-219	0.281981	0.279	0.005	1.09443e-214	S2p
Mki67	2.59722e-217	0.811592	0.809	0.178	5.36897e-213	S2p
Hmgb2	2.08599e-215	1.57369	0.982	0.636	4.31216e-211	S2p
Cdca8	2.84014e-215	0.652399	0.707	0.13	5.87115e-211	S2p
Kif15	2.2969e-214	0.347359	0.585	0.078	4.74816e-210	S2p
Cdc20	7.01531e-214	0.698667	0.684	0.12	1.4502e-209	S2p
Hmmr	1.133e-212	0.677937	0.637	0.1	2.34213e-208	S2p
Ccnb1	9.73457e-212	0.555942	0.629	0.097	2.01233e-207	S2p
Ptma	5.65328e-210	0.872072	0.998	0.992	1.16865e-205	S2p
Gata3	1.82814e-209	0.334055	0.422	0.035	3.77913e-205	S2p
H2afz	2.74401e-208	1.27327	0.992	0.886	5.67242e-204	S2p
Bub1	1.34078e-204	0.298113	0.513	0.06	2.77166e-200	S2p
Hmgb3	4.80075e-204	0.65731	0.845	0.245	9.92412e-200	S2p
Bub1b	3.75674e-201	0.359049	0.544	0.072	7.76594e-197	S2p
Wnt4	9.99575e-200	0.897629	0.67	0.129	2.06632e-195	S2p
Lmnb1	1.33906e-199	0.684192	0.866	0.248	2.76811e-195	S2p
Knl1	2.61784e-199	0.456097	0.587	0.086	5.4116e-195	S2p
Cenpf	4.48639e-199	0.638503	0.711	0.131	9.27426e-195	S2p
Cenpe	6.9512e-198	0.613267	0.629	0.104	1.43695e-193	S2p
Dlgap5	1.37319e-197	0.30119	0.499	0.058	2.83866e-193	S2p
Smc2	7.53995e-195	0.754981	0.827	0.237	1.55866e-190	S2p
Hmgb1	1.18326e-192	0.806142	0.992	0.977	2.44604e-188	S2p
Top2a	1.20768e-192	1.05075	0.766	0.191	2.49652e-188	S2p
Pbk	1.59628e-192	0.345078	0.538	0.071	3.29983e-188	S2p
Shcbp1	1.02714e-187	0.280779	0.523	0.071	2.1233e-183	S2p
Cks1b	1.33467e-186	0.841196	0.929	0.442	2.75904e-182	S2p
Plk1	2.0906e-186	0.409964	0.511	0.068	4.32168e-182	S2p
Hmgn5	3.27504e-186	1.05907	0.914	0.364	6.77016e-182	S2p
Gmnn	3.38378e-185	0.4813	0.652	0.127	6.99495e-181	S2p
Bmp2	1.13491e-184	0.919604	0.418	0.044	2.34609e-180	S2p
Hspd1	2.13268e-182	1.14317	0.986	0.781	4.40868e-178	S2p
Anp32b	2.47495e-181	0.893007	0.976	0.844	5.11621e-177	S2p
Ran	4.90644e-181	1.06639	0.969	0.818	1.01426e-176	S2p
Ccnb2	1.10687e-179	0.577697	0.764	0.175	2.28812e-175	S2p
Set	1.11113e-178	0.966929	0.984	0.862	2.29693e-174	S2p
Slc30a2	8.14966e-178	0.264784	0.401	0.039	1.6847e-173	S2p
Incenp	9.11078e-176	0.422182	0.54	0.084	1.88338e-171	S2p
Tacc3	1.31819e-175	0.381537	0.617	0.112	2.72497e-171	S2p
Hist1h1b	2.39048e-175	1.20833	0.605	0.116	4.9416e-171	S2p
Cks2	2.64309e-175	0.924539	0.87	0.313	5.4638e-171	S2p
Ncapg	1.03769e-174	0.263018	0.479	0.062	2.14512e-170	S2p
Spdl1	1.25408e-174	0.299789	0.466	0.059	2.59243e-170	S2p
H2afx	7.44048e-174	0.819895	0.89	0.347	1.5381e-169	S2p
Ube2c	1.50031e-173	0.806611	0.725	0.17	3.10145e-169	S2p
Ckap2l	1.04926e-172	0.396259	0.552	0.086	2.16904e-168	S2p
Atp5b	3.60681e-171	0.821925	0.986	0.896	7.45599e-167	S2p
Racgap1	3.6267e-170	0.357297	0.572	0.097	7.49711e-166	S2p
Tk1	5.50392e-170	0.505986	0.672	0.144	1.13777e-165	S2p
Ube2s	7.11148e-169	0.940041	0.971	0.694	1.47008e-164	S2p
Ranbp1	7.21816e-168	0.875366	0.971	0.731	1.49214e-163	S2p
Cenpk	3.78401e-167	0.298824	0.576	0.1	7.8223e-163	S2p
Serbp1	3.97732e-166	0.731745	0.994	0.933	8.22192e-162	S2p
Cenpw	8.0298e-166	0.407847	0.713	0.168	1.65992e-161	S2p
Cycs	2.03456e-165	1.05544	0.929	0.519	4.20585e-161	S2p
Cdca3	2.53112e-165	0.435904	0.664	0.143	5.23233e-161	S2p
Cenpa	4.08562e-165	0.772986	0.733	0.188	8.44579e-161	S2p
Kif2c	7.58036e-165	0.319138	0.448	0.057	1.56701e-160	S2p
Ppia	4.52603e-163	0.651715	0.992	0.992	9.35621e-159	S2p
Aurkb	2.03036e-162	0.398207	0.475	0.067	4.19715e-158	S2p
Mif	2.54438e-162	0.944028	0.967	0.856	5.25974e-158	S2p
Cox5a	4.00449e-162	0.934013	0.959	0.808	8.27809e-158	S2p
Anln	4.48723e-162	0.369971	0.597	0.11	9.276e-158	S2p
Hist1h2ap	1.01867e-160	1.67718	0.882	0.351	2.10579e-156	S2p
Tyms	3.52327e-160	0.619151	0.829	0.27	7.28331e-156	S2p
Nucks1	7.29495e-160	0.826544	0.965	0.65	1.50801e-155	S2p
Sgo2a	1.22801e-159	0.321849	0.468	0.066	2.53854e-155	S2p
Ndc80	8.78441e-159	0.251809	0.434	0.055	1.81591e-154	S2p
Dut	1.59972e-157	0.728254	0.888	0.371	3.30694e-153	S2p
Rad51ap1	5.04354e-157	0.296723	0.473	0.069	1.0426e-152	S2p
Wnt6	7.39866e-157	0.475361	0.656	0.147	1.52945e-152	S2p
Unc5b	1.77997e-156	0.284483	0.493	0.076	3.67956e-152	S2p
Cox8a	3.07533e-156	0.672521	0.984	0.952	6.35733e-152	S2p
Prc1	6.93205e-156	0.582227	0.605	0.119	1.43299e-151	S2p
Hsp90aa1	2.88884e-155	0.813014	0.988	0.941	5.97181e-151	S2p
Fkbp4	3.84879e-155	0.748291	0.916	0.462	7.95622e-151	S2p
Cox7c	4.35567e-155	0.601218	0.984	0.962	9.00405e-151	S2p
Sgo1	6.00043e-155	0.310534	0.481	0.074	1.24041e-150	S2p
Trip13	1.36921e-154	0.255486	0.503	0.081	2.83043e-150	S2p
Clspn	3.46335e-154	0.388944	0.566	0.107	7.15944e-150	S2p
Lsm3	5.52633e-154	0.691515	0.9	0.426	1.1424e-149	S2p
Srsf3	7.44124e-154	0.746249	0.974	0.83	1.53825e-149	S2p
Ncl	4.73775e-153	0.92683	0.984	0.923	9.79387e-149	S2p
Ybx1	5.21291e-152	0.659091	0.99	0.967	1.07761e-147	S2p
Nasp	3.69636e-151	0.774303	0.941	0.518	7.64111e-147	S2p
Cenph	7.91753e-151	0.276437	0.54	0.095	1.63671e-146	S2p
Chchd2	8.94984e-151	0.61593	0.974	0.964	1.85011e-146	S2p
Hspa8	1.11548e-150	0.614351	0.992	0.982	2.30592e-146	S2p
Snrpd1	2.67242e-150	0.771148	0.933	0.656	5.52442e-146	S2p
Ect2	8.8174e-150	0.259326	0.458	0.067	1.82273e-145	S2p
Kif20b	1.01179e-149	0.38167	0.507	0.085	2.09157e-145	S2p
Hmgn1	4.81578e-149	0.654843	0.982	0.907	9.95518e-145	S2p
Hspe1	6.63147e-149	0.730812	0.982	0.938	1.37086e-144	S2p
Kif22	1.11572e-148	0.300701	0.473	0.073	2.30643e-144	S2p
Tuba1b	2.19384e-148	0.845577	0.959	0.738	4.5351e-144	S2p
Spc25	6.11645e-147	0.310721	0.464	0.07	1.26439e-142	S2p
Phgdh	2.12318e-145	0.730354	0.859	0.363	4.38905e-141	S2p
Selenoh	3.1295e-145	0.77008	0.933	0.563	6.46931e-141	S2p
Eif5a	1.00928e-144	0.82309	0.974	0.897	2.08638e-140	S2p
Eif4a1	7.03641e-144	0.639082	0.976	0.912	1.45457e-139	S2p
Hnrnpd	3.66389e-143	0.73776	0.943	0.641	7.574e-139	S2p
Dctpp1	1.21935e-142	0.678379	0.88	0.418	2.52063e-138	S2p
Prmt1	3.75858e-142	0.756789	0.933	0.639	7.76974e-138	S2p
Mcm5	1.18311e-141	0.402611	0.67	0.17	2.44572e-137	S2p
Uhrf1	1.30497e-140	0.358297	0.58	0.124	2.69764e-136	S2p
Dbf4	1.72538e-140	0.339969	0.589	0.127	3.56671e-136	S2p
Cenpq	3.59789e-140	0.255732	0.525	0.098	7.43756e-136	S2p
Lig1	1.42125e-139	0.467166	0.692	0.188	2.93802e-135	S2p
Cystm1	1.6567e-139	0.285709	0.397	0.054	3.42472e-135	S2p
Fkbp3	2.48015e-139	0.71277	0.945	0.666	5.12696e-135	S2p
Hnrnpab	1.43653e-138	0.688398	0.961	0.771	2.96959e-134	S2p
Rfc5	1.62688e-138	0.321974	0.662	0.162	3.36309e-134	S2p
Chn1	3.77582e-138	0.398717	0.395	0.056	7.80537e-134	S2p
C1qbp	5.06651e-138	0.748421	0.933	0.624	1.04735e-133	S2p
Cacybp	6.66082e-138	0.784158	0.937	0.572	1.37692e-133	S2p
Lyar	1.82919e-137	0.640847	0.866	0.383	3.7813e-133	S2p
Tex30	5.13945e-137	0.268546	0.538	0.105	1.06243e-132	S2p
Kif11	6.76591e-136	0.296053	0.415	0.06	1.39865e-131	S2p
Cox7a2	7.25218e-136	0.638338	0.957	0.859	1.49917e-131	S2p
Ccne1	9.22775e-136	0.36077	0.56	0.12	1.90756e-131	S2p
Smc4	2.14561e-135	0.719512	0.874	0.399	4.43539e-131	S2p
Cyc1	2.39135e-135	0.668868	0.912	0.53	4.94339e-131	S2p
Nme1	3.85174e-135	0.745125	0.953	0.69	7.96233e-131	S2p
Ddx39	1.18196e-134	0.530545	0.841	0.31	2.44335e-130	S2p
Snrpf	2.57731e-134	0.642936	0.953	0.74	5.32782e-130	S2p
Fabp5	9.40707e-134	0.762434	0.772	0.289	1.94463e-129	S2p
Rrm1	2.94168e-133	0.488916	0.788	0.265	6.08103e-129	S2p
Dnajc9	5.68122e-133	0.500759	0.804	0.293	1.17442e-128	S2p
Lsm2	3.151e-131	0.617806	0.866	0.427	6.51375e-127	S2p
Psip1	3.39878e-131	0.636508	0.933	0.576	7.02596e-127	S2p
Cdk1	5.03816e-131	0.669934	0.747	0.254	1.04149e-126	S2p
Mrto4	5.46295e-131	0.579554	0.874	0.383	1.1293e-126	S2p
Kif20a	5.49214e-131	0.304314	0.493	0.092	1.13534e-126	S2p
Pkdcc	8.75277e-131	0.809331	0.939	0.59	1.80937e-126	S2p
Pttg1	9.28233e-131	0.470835	0.654	0.168	1.91884e-126	S2p
Rcc2	4.63875e-130	0.486963	0.837	0.324	9.58923e-126	S2p
Dnph1	1.80409e-129	0.254388	0.517	0.105	3.72942e-125	S2p
Hnrnpa3	3.49471e-129	0.656821	0.976	0.864	7.22426e-125	S2p
Cct3	9.24463e-129	0.677516	0.937	0.693	1.91105e-124	S2p
Ppih	1.00133e-128	0.361045	0.76	0.236	2.06995e-124	S2p
Ndufb8	3.79593e-128	0.616019	0.961	0.811	7.84695e-124	S2p
Ndufab1	1.01062e-127	0.651315	0.931	0.72	2.08914e-123	S2p
Hmgn2	1.16119e-127	0.667154	0.949	0.673	2.40042e-123	S2p
Uqcr11	1.92672e-127	0.640994	0.961	0.834	3.98291e-123	S2p
Hnrnpa2b1	3.64024e-127	0.564456	0.994	0.946	7.5251e-123	S2p
Snrpd2	8.69546e-127	0.553598	0.969	0.847	1.79752e-122	S2p
Fbxo5	2.16304e-126	0.296219	0.428	0.071	4.47144e-122	S2p
Fen1	2.7125e-126	0.277706	0.527	0.112	5.60729e-122	S2p
Aurka	3.17383e-126	0.281271	0.391	0.058	6.56093e-122	S2p
Ruvbl2	3.85222e-126	0.418352	0.809	0.291	7.96332e-122	S2p
Hsp90ab1	4.16554e-126	0.515239	1	0.996	8.611e-122	S2p
Atp5o.1	5.46386e-126	0.633228	0.953	0.841	1.12949e-121	S2p
Eva1c	1.60197e-125	0.398982	0.699	0.197	3.31159e-121	S2p
Nt5dc2	1.60262e-125	0.543384	0.886	0.415	3.31293e-121	S2p
Ptges3	1.98092e-125	0.630131	0.953	0.74	4.09497e-121	S2p
Eno1	2.4398e-125	0.710742	0.949	0.663	5.04355e-121	S2p
Srsf7	3.10822e-125	0.618727	0.908	0.497	6.42532e-121	S2p
Atp5g3	3.19486e-125	0.632571	0.967	0.762	6.60442e-121	S2p
Exosc8	4.65357e-125	0.469053	0.835	0.322	9.61987e-121	S2p
Pa2g4	2.22215e-124	0.690089	0.916	0.581	4.59363e-120	S2p
Timm8a1	2.26969e-124	0.445474	0.766	0.258	4.6919e-120	S2p
Hint1	3.81334e-124	0.528897	0.969	0.957	7.88294e-120	S2p
Ifrd2	6.95467e-124	0.315095	0.633	0.165	1.43767e-119	S2p
Dek	1.0536e-123	0.654959	0.937	0.654	2.17799e-119	S2p
Hist1h2ad	3.59415e-123	0.782981	0.475	0.098	7.42983e-119	S2p
Tubb4b	5.33358e-123	0.742278	0.919	0.512	1.10256e-118	S2p
Stip1	7.56548e-123	0.529732	0.855	0.378	1.56394e-118	S2p
Tubb5	9.57283e-123	0.651719	0.974	0.918	1.9789e-118	S2p
Kif23	2.61572e-122	0.372716	0.507	0.106	5.40723e-118	S2p
Anp32e	2.91099e-122	0.539741	0.896	0.423	6.0176e-118	S2p
Lsm8	3.97254e-122	0.482343	0.841	0.348	8.21204e-118	S2p
Snrpg	5.88771e-122	0.538113	0.961	0.875	1.21711e-117	S2p
Sumo2	6.8466e-122	0.548073	0.963	0.891	1.41533e-117	S2p
Diaph3	2.05006e-121	0.279676	0.505	0.101	4.23788e-117	S2p
Ppp1r14b	5.168e-121	0.68289	0.959	0.733	1.06833e-116	S2p
Atp5k	6.2136e-121	0.60253	0.957	0.803	1.28448e-116	S2p
Pfdn6	1.69722e-120	0.520919	0.892	0.437	3.5085e-116	S2p
Cox6c	1.78452e-120	0.539861	0.982	0.966	3.68896e-116	S2p
Rangap1	3.28597e-120	0.374558	0.699	0.205	6.79277e-116	S2p
Aspm	4.95488e-120	0.310942	0.426	0.072	1.02427e-115	S2p
Atp5a1	5.24109e-120	0.509969	0.974	0.923	1.08344e-115	S2p
Npm1	5.59969e-120	0.550647	0.998	0.988	1.15757e-115	S2p
Nusap1	7.00391e-120	0.359737	0.424	0.073	1.44785e-115	S2p
Nudc	9.01105e-120	0.603895	0.933	0.66	1.86276e-115	S2p
Prdx2	9.67847e-120	0.545917	0.982	0.962	2.00073e-115	S2p
Mthfd1	1.27719e-119	0.264489	0.564	0.132	2.6402e-115	S2p
Tomm40	2.12849e-119	0.603502	0.874	0.45	4.40002e-115	S2p
Tfrc	3.82519e-119	0.253609	0.458	0.087	7.90742e-115	S2p
Lsm6	7.99825e-119	0.525644	0.908	0.45	1.6534e-114	S2p
Alyref	1.04247e-118	0.528779	0.864	0.406	2.15499e-114	S2p
Gapdh	1.38685e-118	0.652921	0.978	0.956	2.86689e-114	S2p
Atp5g1	2.35564e-118	0.664412	0.953	0.88	4.86957e-114	S2p
U2af1	3.2322e-118	0.604023	0.935	0.656	6.6816e-114	S2p
Nop58	3.2689e-118	0.611379	0.947	0.622	6.75746e-114	S2p
Hnrnpf	6.19909e-118	0.625865	0.945	0.75	1.28147e-113	S2p
Trim59	1.66102e-117	0.355711	0.576	0.143	3.43366e-113	S2p
Snrpe	4.5765e-117	0.529056	0.965	0.869	9.46054e-113	S2p
Stmn1	5.61764e-117	0.608747	0.925	0.435	1.16128e-112	S2p
Tomm20	4.044e-116	0.60417	0.955	0.8	8.35975e-112	S2p
Tmpo	5.35339e-116	0.543456	0.919	0.446	1.10665e-111	S2p
Erh	7.30777e-116	0.623557	0.939	0.719	1.51066e-111	S2p
Snu13	1.48456e-115	0.597234	0.949	0.714	3.06888e-111	S2p
Snrpd3	2.61757e-115	0.567913	0.929	0.601	5.41105e-111	S2p
Fbl	3.05779e-115	0.574342	0.943	0.613	6.32107e-111	S2p
Mdh2	3.13709e-115	0.622305	0.945	0.71	6.485e-111	S2p
Usp1	3.52619e-115	0.706134	0.921	0.537	7.28933e-111	S2p
Mrpl12	4.59723e-115	0.623527	0.904	0.565	9.50339e-111	S2p
Rps27l	6.07983e-115	0.570962	0.957	0.874	1.25682e-110	S2p
Plk4	8.00031e-115	0.257042	0.54	0.123	1.65382e-110	S2p
Cct2	1.25274e-114	0.588088	0.953	0.798	2.58967e-110	S2p
Hist1h2ae	2.28797e-114	1.10059	0.589	0.166	4.7297e-110	S2p
G3bp1	2.30545e-114	0.587588	0.908	0.581	4.76583e-110	S2p
Dkc1	2.80313e-114	0.472583	0.849	0.37	5.79464e-110	S2p
Tubg1	2.90312e-114	0.287329	0.644	0.18	6.00134e-110	S2p
Lsm4	3.7683e-114	0.589869	0.914	0.594	7.78984e-110	S2p
Hist1h1a	5.30012e-114	0.293439	0.365	0.056	1.09564e-109	S2p
Ppa1	7.36058e-114	0.527697	0.853	0.39	1.52158e-109	S2p
Cdk4	8.72619e-114	0.567045	0.945	0.805	1.80388e-109	S2p
Pgam1	1.1962e-113	0.614824	0.943	0.716	2.47278e-109	S2p
Nolc1	1.36412e-113	0.599842	0.833	0.397	2.81991e-109	S2p
Rnaseh2c	1.72781e-113	0.542105	0.919	0.52	3.57172e-109	S2p
Smad6	2.41558e-113	0.274604	0.393	0.067	4.99348e-109	S2p
Ssrp1	9.97494e-113	0.536962	0.925	0.589	2.06202e-108	S2p
Id3	2.10519e-112	0.85781	0.933	0.608	4.35184e-108	S2p
Ezh2	3.20269e-112	0.450762	0.768	0.283	6.6206e-108	S2p
Mthfd2	6.78678e-112	0.342765	0.603	0.162	1.40296e-107	S2p
Dnmt1	1.68885e-111	0.460355	0.735	0.265	3.4912e-107	S2p
Ckap2	3.81548e-111	0.254774	0.458	0.092	7.88737e-107	S2p
Slc25a5	1.05539e-110	0.721136	0.943	0.703	2.1817e-106	S2p
Srsf2	1.12513e-110	0.548451	0.955	0.673	2.32586e-106	S2p
Snrpa1	1.21454e-110	0.562489	0.882	0.464	2.5107e-106	S2p
Nhp2	2.47634e-110	0.581816	0.896	0.539	5.11909e-106	S2p
Atp5f1	9.65375e-110	0.528265	0.959	0.891	1.99562e-105	S2p
Hspa9	1.04429e-109	0.58879	0.898	0.544	2.15876e-105	S2p
Cenpm	2.43671e-109	0.311414	0.69	0.207	5.03717e-105	S2p
Cfl1	6.33968e-109	0.516487	0.978	0.921	1.31054e-104	S2p
Cct8	8.11203e-109	0.55739	0.945	0.739	1.67692e-104	S2p
Dtymk	2.7953e-108	0.524524	0.912	0.543	5.77845e-104	S2p
Psma7	2.87546e-108	0.561665	0.961	0.896	5.94416e-104	S2p
Kmt5a	3.43766e-108	0.516127	0.876	0.424	7.10633e-104	S2p
Dhfr	4.24659e-108	0.445695	0.707	0.242	8.77856e-104	S2p
Uqcrq	5.10586e-108	0.61778	0.951	0.829	1.05548e-103	S2p
Uqcr10	1.28065e-107	0.551288	0.947	0.843	2.64736e-103	S2p
Hells	2.97751e-107	0.513001	0.635	0.198	6.15511e-103	S2p
Rpl36al	3.38153e-107	0.503035	0.959	0.902	6.99031e-103	S2p
Vdac2	3.59242e-107	0.597472	0.945	0.706	7.42624e-103	S2p
Vdac1	3.75136e-107	0.561669	0.955	0.769	7.75482e-103	S2p
Baz1a	5.1958e-107	0.301718	0.582	0.155	1.07408e-102	S2p
Hand2	7.68504e-107	0.647931	0.947	0.504	1.58865e-102	S2p
Ccdc34	8.33341e-107	0.541342	0.872	0.426	1.72268e-102	S2p
Pkm	2.31954e-106	0.607633	0.957	0.785	4.79495e-102	S2p
Ptn	2.33966e-106	0.865808	0.967	0.754	4.83654e-102	S2p
Snrnp40	2.14157e-105	0.382926	0.78	0.301	4.42705e-101	S2p
Slc2a1	1.60818e-104	0.555577	0.587	0.173	3.32442e-100	S2p
Asns	1.72339e-104	0.308423	0.556	0.144	3.56259e-100	S2p
Coq7	1.80338e-104	0.415345	0.798	0.325	3.72795e-100	S2p
Cct7	3.1991e-104	0.561906	0.929	0.712	6.61319e-100	S2p
Alad	1.20031e-103	0.480378	0.782	0.33	2.48128e-99	S2p
Cox7b	1.32436e-103	0.506503	0.959	0.883	2.73773e-99	S2p
Ndufa4	1.30418e-102	0.500947	0.976	0.92	2.69601e-98	S2p
Ndufa5	2.37707e-102	0.530438	0.951	0.732	4.91389e-98	S2p
Hirip3	4.71959e-102	0.375274	0.703	0.238	9.75633e-98	S2p
Uchl5	1.47256e-101	0.319445	0.668	0.214	3.04408e-97	S2p
Phb2	1.17207e-100	0.547508	0.929	0.719	2.42291e-96	S2p
Snrpb	3.23121e-100	0.499257	0.951	0.771	6.67956e-96	S2p
Bex3	4.97994e-100	0.579384	0.931	0.667	1.02945e-95	S2p
Atp5h	5.85305e-100	0.452912	0.976	0.931	1.20994e-95	S2p
Hdgf	7.55966e-100	0.528055	0.949	0.705	1.56273e-95	S2p
Parp1	1.6034e-99	0.456135	0.839	0.383	3.31454e-95	S2p
Rfc4	1.84293e-99	0.340421	0.699	0.238	3.80971e-95	S2p
Banf1	7.85313e-99	0.509293	0.929	0.6	1.6234e-94	S2p
Kpna2	8.32805e-99	0.287818	0.47	0.109	1.72157e-94	S2p
Fubp1	9.9141e-99	0.539715	0.929	0.589	2.04944e-94	S2p
Atp5c1	1.11721e-98	0.472534	0.947	0.889	2.30949e-94	S2p
Metap2	1.27371e-98	0.52474	0.955	0.74	2.633e-94	S2p
Nampt	2.80811e-98	0.425878	0.768	0.294	5.80492e-94	S2p
Uck2	9.29028e-98	0.290512	0.701	0.228	1.92049e-93	S2p
Idh3a	1.18709e-97	0.344701	0.699	0.252	2.45395e-93	S2p
Mrpl18	3.21704e-97	0.549089	0.906	0.602	6.65027e-93	S2p
Knstrn	3.97053e-97	0.346504	0.613	0.182	8.20787e-93	S2p
Cxcl14	4.47394e-97	1.06744	0.955	0.628	9.24853e-93	S2p
Txn1	4.85135e-97	0.516219	0.988	0.931	1.00287e-92	S2p
Ndufa12	5.73495e-97	0.529173	0.937	0.674	1.18553e-92	S2p
Cox6b1	6.33898e-97	0.473674	0.965	0.925	1.31039e-92	S2p
Gsr	6.50128e-97	0.283847	0.538	0.146	1.34395e-92	S2p
Nop10	2.44494e-96	0.526513	0.933	0.685	5.05418e-92	S2p
Usmg5	6.87512e-96	0.526996	0.943	0.646	1.42122e-91	S2p
Dio3	8.92047e-96	0.587234	0.501	0.135	1.84404e-91	S2p
Mrpl20	1.34881e-95	0.507635	0.91	0.62	2.78826e-91	S2p
Tcof1	3.09756e-95	0.387494	0.788	0.326	6.40329e-91	S2p
Chchd4	3.36963e-95	0.289512	0.627	0.193	6.9657e-91	S2p
Fam136a	3.91221e-95	0.382302	0.796	0.322	8.08733e-91	S2p
Lsm5	5.6753e-95	0.419044	0.862	0.408	1.1732e-90	S2p
Apex1	6.53873e-95	0.48011	0.872	0.462	1.35169e-90	S2p
Cse1l	7.37748e-95	0.253791	0.621	0.189	1.52507e-90	S2p
Cct5	1.10525e-94	0.492276	0.943	0.851	2.28477e-90	S2p
Fmo1	1.72259e-93	0.524461	0.898	0.541	3.56094e-89	S2p
Tcp1	1.80856e-93	0.49083	0.937	0.725	3.73865e-89	S2p
Ddx39b	2.09783e-93	0.486013	0.953	0.69	4.33664e-89	S2p
Nup37	2.30344e-93	0.284858	0.666	0.221	4.76167e-89	S2p
Ciapin1	3.97956e-93	0.3735	0.76	0.317	8.22655e-89	S2p
Hnrnpu	4.32915e-93	0.580804	0.974	0.867	8.94922e-89	S2p
Prim1	4.33312e-93	0.270926	0.548	0.154	8.95744e-89	S2p
Cox5b	4.39985e-93	0.482538	0.959	0.876	9.09537e-89	S2p
Eif2s1	5.94979e-93	0.500857	0.896	0.509	1.22994e-88	S2p
H3f3b	1.27706e-92	0.400333	0.988	0.98	2.63994e-88	S2p
Hat1	3.70892e-92	0.364777	0.672	0.238	7.66708e-88	S2p
Cmc2	5.11291e-92	0.345783	0.766	0.303	1.05694e-87	S2p
Cisd1	6.29992e-92	0.473326	0.827	0.407	1.30232e-87	S2p
Slc25a3	6.84847e-92	0.419649	0.965	0.948	1.41571e-87	S2p
Ssb	1.41741e-91	0.502794	0.943	0.791	2.93006e-87	S2p
Ywhae	2.89525e-91	0.461901	0.959	0.887	5.98506e-87	S2p
Hnrnpk	3.02519e-91	0.423664	0.976	0.892	6.25366e-87	S2p
Uchl3	6.20971e-91	0.355609	0.776	0.323	1.28367e-86	S2p
Timm50	1.16178e-90	0.355174	0.794	0.332	2.40164e-86	S2p
Eif1ad	1.21142e-90	0.30294	0.684	0.24	2.50424e-86	S2p
Rnaseh2a	1.8477e-90	0.37034	0.737	0.296	3.81957e-86	S2p
Phb	2.39334e-90	0.47486	0.896	0.549	4.94751e-86	S2p
Ndufs5	3.65159e-90	0.480557	0.939	0.744	7.54857e-86	S2p
Hnrnpa0	4.28614e-90	0.424807	0.984	0.917	8.86032e-86	S2p
Pdap1	1.13087e-89	0.483293	0.951	0.83	2.33773e-85	S2p
Prrx2	1.1843e-89	0.482287	0.717	0.296	2.44818e-85	S2p
Atp5j2	1.2523e-89	0.441226	0.957	0.904	2.58876e-85	S2p
Fam149a	1.37816e-89	0.257862	0.58	0.175	2.84894e-85	S2p
Magoh	1.50455e-89	0.438158	0.906	0.535	3.1102e-85	S2p
Sssca1	3.5638e-89	0.425664	0.825	0.41	7.36709e-85	S2p
Ssbp3	4.0439e-89	0.508808	0.906	0.507	8.35954e-85	S2p
Mcm3	4.43525e-89	0.363211	0.621	0.209	9.16855e-85	S2p
Supt16	5.92624e-89	0.511836	0.916	0.583	1.22507e-84	S2p
Thyn1	6.63035e-89	0.369186	0.813	0.366	1.37063e-84	S2p
Psat1	6.706e-89	0.282206	0.558	0.164	1.38627e-84	S2p
Anp32a	1.283e-88	0.485325	0.947	0.705	2.65221e-84	S2p
Topbp1	1.32062e-88	0.336518	0.699	0.255	2.72999e-84	S2p
Aco2	1.89392e-88	0.426722	0.884	0.484	3.9151e-84	S2p
Ndufb9	2.00451e-88	0.45376	0.947	0.873	4.14373e-84	S2p
Sub1	2.47095e-88	0.468697	0.969	0.845	5.10795e-84	S2p
Nde1	4.42942e-88	0.258593	0.611	0.191	9.15649e-84	S2p
Mcm7	4.7157e-88	0.359616	0.707	0.267	9.7483e-84	S2p
Abcf2	4.89953e-87	0.296818	0.666	0.23	1.01283e-82	S2p
Uqcrfs1	6.34309e-87	0.469698	0.908	0.609	1.31124e-82	S2p
Gspt1	8.31113e-87	0.513832	0.935	0.687	1.71808e-82	S2p
Rbm8a	9.37127e-87	0.471083	0.914	0.607	1.93723e-82	S2p
Dnajc2	9.72891e-87	0.362029	0.782	0.332	2.01116e-82	S2p
Glrx5	1.0648e-86	0.461237	0.874	0.519	2.20116e-82	S2p
Ndufs7	1.72209e-86	0.483546	0.923	0.704	3.5599e-82	S2p
Mrpl41	2.26146e-86	0.341988	0.79	0.336	4.6749e-82	S2p
Park7	2.3525e-86	0.460669	0.947	0.804	4.86308e-82	S2p
Purb	3.93279e-86	0.477335	0.957	0.767	8.12986e-82	S2p
Actl6a	5.00094e-86	0.315034	0.776	0.31	1.03379e-81	S2p
Timm10	5.17332e-86	0.332355	0.709	0.273	1.06943e-81	S2p
Pfn1	1.03808e-85	0.458057	0.963	0.937	2.14593e-81	S2p
Samd5	2.02298e-85	0.332688	0.418	0.104	4.18191e-81	S2p
Mphosph10	4.92298e-85	0.344383	0.715	0.277	1.01768e-80	S2p
Ppil1	7.26206e-85	0.271236	0.688	0.249	1.50121e-80	S2p
Pin1	8.60199e-85	0.427972	0.864	0.507	1.7782e-80	S2p
Nap1l1	1.17169e-84	0.457437	0.967	0.885	2.42212e-80	S2p
Pno1	1.19588e-84	0.263693	0.585	0.183	2.47213e-80	S2p
Psmb6	1.31483e-84	0.469766	0.953	0.813	2.71801e-80	S2p
Ak2	2.45528e-84	0.428676	0.882	0.51	5.07556e-80	S2p
Cnn3	5.02537e-84	0.455072	0.967	0.816	1.03884e-79	S2p
Klf5	5.76355e-84	0.492348	0.556	0.178	1.19144e-79	S2p
Hdac4	8.19591e-84	0.506393	0.766	0.352	1.69426e-79	S2p
Csrp2	9.25774e-84	0.577307	0.939	0.733	1.91376e-79	S2p
Ndufb6	1.52796e-83	0.464296	0.908	0.614	3.15861e-79	S2p
Srsf1	2.11739e-83	0.468146	0.843	0.43	4.37706e-79	S2p
Eif3c	4.59489e-83	0.436398	0.961	0.861	9.49855e-79	S2p
Rps11	9.75926e-83	0.282519	0.986	0.99	2.01743e-78	S2p
Gar1	9.98103e-83	0.369027	0.819	0.376	2.06328e-78	S2p
Atad2	1.43739e-82	0.44901	0.709	0.289	2.97137e-78	S2p
Pebp1	1.7234e-82	0.414383	0.959	0.921	3.56262e-78	S2p
Hspa4	1.72753e-82	0.46495	0.898	0.532	3.57114e-78	S2p
Atp5d	4.15785e-82	0.419601	0.967	0.936	8.59511e-78	S2p
Btf3	4.32829e-82	0.360356	0.969	0.965	8.94745e-78	S2p
Actg1	5.41354e-82	0.508646	0.996	0.986	1.11909e-77	S2p
Ddx21	7.64911e-82	0.471101	0.772	0.366	1.58122e-77	S2p
Gpatch4	9.13274e-82	0.261694	0.688	0.246	1.88792e-77	S2p
Cbx1	2.39932e-81	0.449628	0.939	0.72	4.95988e-77	S2p
Vars	3.02479e-81	0.290431	0.697	0.258	6.25285e-77	S2p
Rsl1d1	3.9605e-81	0.462172	0.896	0.572	8.18714e-77	S2p
Exosc5	5.09494e-81	0.310299	0.739	0.294	1.05323e-76	S2p
Rpl27	5.36069e-81	0.328661	0.969	0.973	1.10816e-76	S2p
Pole3	7.20249e-81	0.335265	0.843	0.388	1.4889e-76	S2p
Atp5l	8.25987e-81	0.410435	0.971	0.926	1.70748e-76	S2p
Prdx6	8.60502e-81	0.515021	0.929	0.754	1.77883e-76	S2p
Eif2s2	1.1163e-80	0.447729	0.976	0.885	2.30762e-76	S2p
Oaz1	1.52537e-80	0.314849	0.988	0.979	3.15324e-76	S2p
Thop1	1.58219e-80	0.25784	0.644	0.225	3.2707e-76	S2p
Atad3a	1.83506e-80	0.273904	0.674	0.246	3.79343e-76	S2p
Phf5a	7.27079e-80	0.429292	0.894	0.576	1.50302e-75	S2p
Nedd8	1.31009e-79	0.404581	0.959	0.851	2.70821e-75	S2p
Psmc4	1.7488e-79	0.436709	0.868	0.507	3.61513e-75	S2p
Polr2e	2.18976e-79	0.435886	0.929	0.689	4.52668e-75	S2p
Hnrnpm	2.56145e-79	0.443383	0.947	0.7	5.29503e-75	S2p
Ahsa1	3.0451e-79	0.395684	0.88	0.49	6.29484e-75	S2p
Ndufc1	3.88719e-79	0.436417	0.945	0.769	8.03561e-75	S2p
Pgk1	4.49755e-79	0.460173	0.919	0.61	9.29734e-75	S2p
Ak6	5.31125e-79	0.280117	0.707	0.268	1.09794e-74	S2p
Fh1	9.07749e-79	0.384108	0.87	0.461	1.8765e-74	S2p
Larp7	1.06262e-78	0.328716	0.809	0.366	2.19664e-74	S2p
Dynll1	1.09736e-78	0.42453	0.978	0.949	2.26846e-74	S2p
Ube2i	1.36098e-78	0.434148	0.941	0.762	2.81342e-74	S2p
Bok	1.38148e-78	0.329228	0.766	0.321	2.8558e-74	S2p
Tipin	2.47399e-78	0.320074	0.656	0.248	5.11424e-74	S2p
Hist1h1e	2.91953e-78	0.679461	0.658	0.27	6.03525e-74	S2p
Pdcd5	3.42639e-78	0.437195	0.945	0.758	7.08303e-74	S2p
Rfc3	4.8528e-78	0.277499	0.605	0.208	1.00317e-73	S2p
Dpy30	5.0102e-78	0.340068	0.811	0.384	1.03571e-73	S2p
Sfrp2	5.6071e-78	0.434508	0.727	0.286	1.1591e-73	S2p
Mcm4	6.02528e-78	0.342822	0.656	0.248	1.24555e-73	S2p
Ppid	6.92229e-78	0.443446	0.87	0.521	1.43097e-73	S2p
Impa2	9.47477e-78	0.309798	0.762	0.311	1.95862e-73	S2p
Sdhb	9.78456e-78	0.47097	0.9	0.626	2.02266e-73	S2p
Npm3	2.68227e-77	0.463069	0.904	0.597	5.54478e-73	S2p
Psma1	3.22018e-77	0.424254	0.904	0.584	6.65676e-73	S2p
Rpa3	4.01088e-77	0.275414	0.65	0.238	8.2913e-73	S2p
Pgp	4.53443e-77	0.421138	0.829	0.423	9.37357e-73	S2p
Nop56	5.55211e-77	0.492389	0.827	0.46	1.14773e-72	S2p
Rbm3	5.68228e-77	0.406149	0.963	0.893	1.17464e-72	S2p
Sem1	1.74538e-76	0.398374	0.969	0.915	3.60806e-72	S2p
Bax	2.15938e-76	0.466103	0.904	0.603	4.46386e-72	S2p
Rbx1	2.72677e-76	0.409745	0.955	0.817	5.63677e-72	S2p
Cox17	5.7247e-76	0.334123	0.857	0.399	1.18341e-71	S2p
Nip7	7.02262e-76	0.352684	0.764	0.34	1.45172e-71	S2p
Mrpl22	1.29198e-75	0.31188	0.776	0.336	2.67078e-71	S2p
Emc6	2.40119e-75	0.340234	0.829	0.395	4.96375e-71	S2p
Emg1	8.08086e-75	0.409534	0.906	0.607	1.67048e-70	S2p
Wdr18	8.62529e-75	0.353422	0.792	0.375	1.78302e-70	S2p
Isyna1	8.75936e-75	0.401155	0.804	0.401	1.81074e-70	S2p
Psmb5	1.99613e-74	0.435713	0.927	0.708	4.1264e-70	S2p
Immt	2.01187e-74	0.365398	0.894	0.518	4.15895e-70	S2p
Mpp6	2.32548e-74	0.300512	0.682	0.268	4.80723e-70	S2p
Psma2	2.34898e-74	0.429019	0.931	0.738	4.8558e-70	S2p
Eif3j1	3.26142e-74	0.4353	0.904	0.615	6.74202e-70	S2p
Ndufa10	3.64395e-74	0.453682	0.906	0.673	7.53277e-70	S2p
Ruvbl1	5.19066e-74	0.376224	0.859	0.46	1.07301e-69	S2p
Carnmt1	5.54641e-74	0.371328	0.809	0.385	1.14655e-69	S2p
Eloc	5.65024e-74	0.387205	0.912	0.601	1.16802e-69	S2p
Gins2	5.69152e-74	0.25788	0.582	0.202	1.17655e-69	S2p
Cdca7	6.9761e-74	0.252758	0.53	0.17	1.4421e-69	S2p
Eif4a3	7.26688e-74	0.391481	0.87	0.486	1.50221e-69	S2p
Ldha	8.03079e-74	0.502342	0.943	0.814	1.66012e-69	S2p
Mrps5	8.68447e-74	0.368958	0.811	0.399	1.79525e-69	S2p
Anapc15	1.34974e-73	0.254442	0.65	0.229	2.79019e-69	S2p
Sae1	1.36222e-73	0.35879	0.859	0.458	2.81598e-69	S2p
Cdk2ap1	1.45472e-73	0.32427	0.758	0.336	3.00719e-69	S2p
Mrpl28	1.59962e-73	0.376253	0.888	0.55	3.30673e-69	S2p
Nsun2	1.69372e-73	0.322352	0.776	0.333	3.50126e-69	S2p
Tma7	2.17086e-73	0.39683	0.957	0.866	4.48761e-69	S2p
Mybbp1a	3.20185e-73	0.401505	0.847	0.427	6.61887e-69	S2p
H2afy	3.38616e-73	0.416178	0.925	0.657	6.99987e-69	S2p
Pcbp1	4.06054e-73	0.403353	0.957	0.819	8.39395e-69	S2p
Jpt1	5.5369e-73	0.446815	0.906	0.575	1.14459e-68	S2p
Txnl1	6.53075e-73	0.397174	0.904	0.633	1.35004e-68	S2p
Psma3	7.86514e-73	0.398112	0.939	0.817	1.62588e-68	S2p
Hspa14	8.76889e-73	0.2722	0.731	0.29	1.81271e-68	S2p
Agpat5	9.52794e-73	0.327149	0.733	0.316	1.96962e-68	S2p
Mrps12	1.24156e-72	0.4025	0.902	0.626	2.56655e-68	S2p
Tsfm	1.375e-72	0.291117	0.688	0.27	2.84241e-68	S2p
Samm50	1.73101e-72	0.355701	0.837	0.441	3.57835e-68	S2p
Thoc3	2.01295e-72	0.289623	0.762	0.324	4.16117e-68	S2p
Fdps	2.04232e-72	0.467674	0.727	0.322	4.22189e-68	S2p
Mdh1	2.05079e-72	0.440418	0.916	0.632	4.23939e-68	S2p
Srrt	2.55315e-72	0.424688	0.829	0.418	5.27786e-68	S2p
Rad21	2.94036e-72	0.359052	0.784	0.357	6.07832e-68	S2p
Id1	4.91365e-72	0.575552	0.868	0.508	1.01575e-67	S2p
Aifm1	6.20929e-72	0.324838	0.772	0.342	1.28358e-67	S2p
Atp5g2	6.78077e-72	0.331086	0.971	0.96	1.40172e-67	S2p
Amd1	7.83279e-72	0.315583	0.686	0.28	1.61919e-67	S2p
Wnt5a	8.31092e-72	0.838604	0.766	0.416	1.71803e-67	S2p
Usp14	8.36805e-72	0.356733	0.829	0.43	1.72984e-67	S2p
Timm13	8.63685e-72	0.455859	0.927	0.762	1.78541e-67	S2p
Tfdp1	1.02827e-71	0.301865	0.727	0.308	2.12565e-67	S2p
Rbmxl1	1.09891e-71	0.341739	0.821	0.395	2.27166e-67	S2p
Rars	1.13703e-71	0.337381	0.817	0.39	2.35047e-67	S2p
Eif3a	1.16778e-71	0.457235	0.955	0.845	2.41404e-67	S2p
Orc6	1.41753e-71	0.337419	0.758	0.344	2.93032e-67	S2p
Pdgfc	2.97635e-71	0.356927	0.886	0.43	6.15271e-67	S2p
Atp2b1	4.84541e-71	0.589761	0.943	0.765	1.00164e-66	S2p
Galk1	5.8571e-71	0.4106	0.868	0.496	1.21078e-66	S2p
Ebna1bp2	8.07112e-71	0.433948	0.849	0.487	1.66846e-66	S2p
Psmb3	9.82557e-71	0.424462	0.945	0.736	2.03114e-66	S2p
Polr2f	3.67194e-70	0.426285	0.935	0.708	7.59063e-66	S2p
Srpk1	3.94606e-70	0.365255	0.843	0.442	8.15729e-66	S2p
Bcam	4.04482e-70	0.270052	0.346	0.081	8.36146e-66	S2p
Mcm6	1.24558e-69	0.344628	0.642	0.259	2.57485e-65	S2p
Sfxn1	1.71444e-69	0.394854	0.874	0.523	3.54408e-65	S2p
Gtpbp4	4.93713e-69	0.324786	0.821	0.405	1.0206e-64	S2p
Ppm1g	5.07144e-69	0.326588	0.78	0.37	1.04837e-64	S2p
Timm9	5.40385e-69	0.26137	0.741	0.311	1.11708e-64	S2p
Emc8	6.34036e-69	0.328836	0.78	0.365	1.31068e-64	S2p
Sf3a3	6.80509e-69	0.320311	0.798	0.387	1.40675e-64	S2p
Drd4	7.61705e-69	0.437598	0.293	0.062	1.5746e-64	S2p
Cox6a1	8.42492e-69	0.401473	0.935	0.77	1.7416e-64	S2p
Rbm28	1.03011e-68	0.324618	0.798	0.385	2.12945e-64	S2p
Tcerg1	1.16948e-68	0.344308	0.774	0.372	2.41755e-64	S2p
Nudt5	1.32295e-68	0.3174	0.811	0.38	2.73479e-64	S2p
Minos1	1.36297e-68	0.377896	0.963	0.903	2.81754e-64	S2p
Rrp15	1.36964e-68	0.288846	0.695	0.291	2.83133e-64	S2p
Polr2h	1.7126e-68	0.32146	0.782	0.365	3.54028e-64	S2p
Hist2h2ac	1.72639e-68	0.253623	0.293	0.06	3.5688e-64	S2p
Psma4	1.92136e-68	0.39768	0.949	0.82	3.97184e-64	S2p
Lsm7	2.93304e-68	0.383259	0.886	0.544	6.06317e-64	S2p
Idh2	3.10753e-68	0.413906	0.933	0.689	6.42388e-64	S2p
Ndufa2	3.25658e-68	0.363898	0.957	0.873	6.73201e-64	S2p
Hnrnpa1	3.7603e-68	0.393532	0.965	0.886	7.7733e-64	S2p
Psma5	3.76862e-68	0.387998	0.939	0.746	7.79049e-64	S2p
Pfdn2	4.26837e-68	0.375942	0.89	0.547	8.82358e-64	S2p
Smarcc1	5.45143e-68	0.402576	0.902	0.54	1.12692e-63	S2p
Xpo1	5.5593e-68	0.270997	0.735	0.307	1.14922e-63	S2p
Nsmce4a	6.65936e-68	0.293926	0.776	0.361	1.37662e-63	S2p
Sdhd	7.34068e-68	0.35628	0.855	0.479	1.51747e-63	S2p
Psmb2	8.93891e-68	0.378475	0.937	0.708	1.84785e-63	S2p
Mrpl13	9.06471e-68	0.374551	0.872	0.544	1.87386e-63	S2p
Rfc2	1.10061e-67	0.315586	0.723	0.326	2.27518e-63	S2p
Tac2	1.31698e-67	0.662718	0.809	0.415	2.72246e-63	S2p
Psmd7	1.99216e-67	0.393644	0.955	0.792	4.1182e-63	S2p
Gpx4	4.37618e-67	0.382623	0.969	0.912	9.04644e-63	S2p
Arl2	4.50429e-67	0.28724	0.725	0.321	9.31128e-63	S2p
Hnrnpr	4.91161e-67	0.381785	0.923	0.616	1.01533e-62	S2p
Mrpl34	5.43094e-67	0.41137	0.904	0.632	1.12268e-62	S2p
Abce1	8.06091e-67	0.346089	0.788	0.386	1.66635e-62	S2p
Ass1	8.22781e-67	1.03097	0.599	0.287	1.70085e-62	S2p
Mrpl51	8.24423e-67	0.396066	0.896	0.58	1.70425e-62	S2p
Prpf31	9.48945e-67	0.267243	0.723	0.308	1.96166e-62	S2p
Dnajc8	1.38137e-66	0.377472	0.904	0.595	2.85556e-62	S2p
Smarca4	2.78673e-66	0.344685	0.8	0.395	5.76074e-62	S2p
Med19	3.18041e-66	0.254841	0.725	0.306	6.57455e-62	S2p
Slc25a4	4.03285e-66	0.330339	0.971	0.96	8.33671e-62	S2p
Ddx27	4.85941e-66	0.290548	0.672	0.28	1.00454e-61	S2p
Rwdd1	6.08397e-66	0.394832	0.929	0.677	1.25768e-61	S2p
Sfrp5	7.5306e-66	0.46332	0.293	0.064	1.55673e-61	S2p
Aprt	9.16179e-66	0.426706	0.955	0.876	1.89393e-61	S2p
Taldo1	1.07398e-65	0.498564	0.9	0.589	2.22014e-61	S2p
Asf1a	1.49582e-65	0.299406	0.699	0.303	3.09216e-61	S2p
Sdf2l1	1.80184e-65	0.269558	0.656	0.263	3.72476e-61	S2p
Bzw2	3.05619e-65	0.449927	0.896	0.636	6.31776e-61	S2p
Sct	3.85859e-65	0.922448	0.348	0.09	7.97647e-61	S2p
Umps	5.44082e-65	0.277439	0.664	0.275	1.12473e-60	S2p
Pnn	7.39803e-65	0.41604	0.933	0.69	1.52932e-60	S2p
Cox4i1	1.6756e-64	0.275743	0.984	0.979	3.46381e-60	S2p
Bambi	3.20813e-64	0.581346	0.642	0.285	6.63184e-60	S2p
Mrpl2	3.32657e-64	0.277328	0.786	0.365	6.87669e-60	S2p
Siva1	3.88371e-64	0.389368	0.914	0.686	8.0284e-60	S2p
Mrpl15	4.25756e-64	0.353773	0.835	0.493	8.80123e-60	S2p
Ssbp4	5.50693e-64	0.347476	0.833	0.454	1.13839e-59	S2p
Tbcb	6.21301e-64	0.36228	0.88	0.543	1.28435e-59	S2p
Sod2	6.35903e-64	0.336506	0.815	0.427	1.31454e-59	S2p
Dnaja2	9.07241e-64	0.395008	0.919	0.65	1.87545e-59	S2p
Naa15	9.96417e-64	0.307187	0.807	0.393	2.05979e-59	S2p
Gm47283	1.74528e-63	0.526371	0.935	0.694	3.60785e-59	S2p
Tomm22	1.78199e-63	0.328022	0.855	0.497	3.68372e-59	S2p
Bzw1	2.02169e-63	0.399056	0.939	0.763	4.17924e-59	S2p
Rdx	2.41826e-63	0.38507	0.955	0.739	4.99903e-59	S2p
Nudt21	3.27767e-63	0.338131	0.906	0.592	6.7756e-59	S2p
Timm17a	5.24785e-63	0.354936	0.839	0.476	1.08484e-58	S2p
Tpi1	5.78595e-63	0.399267	0.963	0.842	1.19607e-58	S2p
Wdr43	6.22363e-63	0.349272	0.802	0.427	1.28655e-58	S2p
Vps36	6.40661e-63	0.326641	0.855	0.474	1.32437e-58	S2p
Dkk2	9.4011e-63	0.295954	0.363	0.098	1.94339e-58	S2p
Idi1	2.18118e-62	0.264865	0.548	0.195	4.50894e-58	S2p
Ppp1ca	3.07822e-62	0.366487	0.941	0.82	6.36329e-58	S2p
Atpif1	3.69546e-62	0.339763	0.961	0.923	7.63926e-58	S2p
Prdx1	5.04035e-62	0.340743	0.974	0.944	1.04194e-57	S2p
Srsf9	5.72358e-62	0.357458	0.898	0.579	1.18318e-57	S2p
Uba2	5.79941e-62	0.283971	0.792	0.387	1.19885e-57	S2p
Mrpl49	7.82462e-62	0.257919	0.688	0.297	1.61751e-57	S2p
Uqcrc1	8.73218e-62	0.36271	0.919	0.615	1.80512e-57	S2p
Got2	8.98257e-62	0.331189	0.851	0.466	1.85688e-57	S2p
Adamts9	1.05899e-61	0.414702	0.833	0.454	2.18913e-57	S2p
Psmc2	1.20432e-61	0.342204	0.876	0.541	2.48956e-57	S2p
Pop5	1.73609e-61	0.298548	0.774	0.366	3.58884e-57	S2p
Hpf1	1.81615e-61	0.281524	0.815	0.413	3.75435e-57	S2p
Arpc2	2.00848e-61	0.42427	0.949	0.833	4.15193e-57	S2p
Suclg1	2.81609e-61	0.356096	0.906	0.617	5.82142e-57	S2p
Ndufa9	3.99077e-61	0.322883	0.811	0.423	8.24972e-57	S2p
Pbdc1	8.14964e-61	0.327892	0.862	0.495	1.68469e-56	S2p
Hnrnpc	1.14291e-60	0.372427	0.955	0.829	2.36261e-56	S2p
Ndufa8	1.32366e-60	0.351351	0.923	0.699	2.73628e-56	S2p
Psma6	1.51907e-60	0.387249	0.919	0.644	3.14021e-56	S2p
Psmd4	1.51924e-60	0.351516	0.927	0.713	3.14057e-56	S2p
Alpl	1.72197e-60	0.377068	0.615	0.244	3.55965e-56	S2p
Sfpq	1.94488e-60	0.407276	0.955	0.81	4.02045e-56	S2p
Wdr12	2.16243e-60	0.254384	0.707	0.311	4.47017e-56	S2p
Abcf1	2.19091e-60	0.341131	0.9	0.576	4.52905e-56	S2p
Ube2l3	2.60117e-60	0.345623	0.921	0.709	5.37715e-56	S2p
Pgls	2.98614e-60	0.355974	0.939	0.816	6.17295e-56	S2p
Nudcd2	3.46687e-60	0.350621	0.876	0.525	7.16671e-56	S2p
Vdac3	3.63953e-60	0.355899	0.914	0.703	7.52364e-56	S2p
Rnps1	4.13006e-60	0.365502	0.847	0.488	8.53767e-56	S2p
Asrgl1	4.75326e-60	0.256013	0.69	0.287	9.82594e-56	S2p
Aurkaip1	5.78491e-60	0.367198	0.916	0.672	1.19586e-55	S2p
Marcksl1	7.68367e-60	0.372909	0.927	0.632	1.58837e-55	S2p
Uqcrb	1.17956e-59	0.345945	0.951	0.845	2.43838e-55	S2p
Sf3b2	1.19924e-59	0.332431	0.951	0.825	2.47907e-55	S2p
Ano1	1.36945e-59	0.31292	0.601	0.226	2.83092e-55	S2p
Hsp90b1	1.51995e-59	0.370699	0.994	0.972	3.14204e-55	S2p
Txnl4a	1.95627e-59	0.338663	0.859	0.523	4.044e-55	S2p
Snrpc	2.10974e-59	0.348243	0.898	0.612	4.36126e-55	S2p
Wbp11	4.17615e-59	0.273989	0.766	0.372	8.63294e-55	S2p
Ddx18	6.41826e-59	0.307145	0.786	0.411	1.32678e-54	S2p
Atic	7.35094e-59	0.320871	0.778	0.387	1.51959e-54	S2p
Top1	1.27999e-58	0.321903	0.974	0.915	2.646e-54	S2p
Naa50	1.54613e-58	0.361796	0.888	0.575	3.19615e-54	S2p
Mrpl57	1.95095e-58	0.324129	0.841	0.511	4.033e-54	S2p
Psmb7	1.96616e-58	0.331505	0.89	0.558	4.06444e-54	S2p
Tbca	2.51662e-58	0.339204	0.945	0.754	5.20235e-54	S2p
Srm	2.84653e-58	0.434665	0.839	0.533	5.88436e-54	S2p
Cdv3	4.65097e-58	0.398137	0.931	0.717	9.61449e-54	S2p
Mrps26	4.8633e-58	0.31033	0.853	0.499	1.00534e-53	S2p
Tomm5	5.09196e-58	0.398988	0.921	0.746	1.05261e-53	S2p
Psmd2	5.28309e-58	0.357101	0.876	0.581	1.09212e-53	S2p
Ckap5	8.49646e-58	0.275938	0.65	0.271	1.75639e-53	S2p
Hoxd11	1.04741e-57	0.399852	0.929	0.683	2.16521e-53	S2p
Psmd12	1.56093e-57	0.361803	0.894	0.626	3.22676e-53	S2p
Polr2l	1.85555e-57	0.351567	0.9	0.582	3.83578e-53	S2p
Mrpl21	1.95059e-57	0.352239	0.874	0.556	4.03227e-53	S2p
Ppp1r7	2.11741e-57	0.253011	0.752	0.352	4.37711e-53	S2p
Pum3	2.60079e-57	0.278648	0.784	0.385	5.37635e-53	S2p
Smc3	3.77159e-57	0.363206	0.902	0.662	7.79662e-53	S2p
Smchd1	4.69791e-57	0.332183	0.823	0.472	9.71152e-53	S2p
Gtf2a2	7.95809e-57	0.322371	0.878	0.519	1.6451e-52	S2p
Psmc3	8.58941e-57	0.366109	0.935	0.689	1.7756e-52	S2p
Psmc5	8.59118e-57	0.344029	0.912	0.634	1.77597e-52	S2p
Pitrm1	8.76049e-57	0.271418	0.699	0.304	1.81097e-52	S2p
Gnl3	1.4137e-56	0.390437	0.876	0.565	2.9224e-52	S2p
Etf1	1.84021e-56	0.348178	0.829	0.492	3.80409e-52	S2p
Ewsr1	1.85982e-56	0.315375	0.904	0.58	3.84461e-52	S2p
Cops6	2.5982e-56	0.331893	0.904	0.636	5.37101e-52	S2p
Nars	2.63746e-56	0.399071	0.868	0.542	5.45216e-52	S2p
Bub3	3.64756e-56	0.277232	0.729	0.338	7.54024e-52	S2p
Cnbp	5.38417e-56	0.393748	0.951	0.845	1.11302e-51	S2p
Snrnp70	8.7075e-56	0.349646	0.941	0.767	1.80001e-51	S2p
Psmd14	1.0247e-55	0.31121	0.804	0.424	2.11825e-51	S2p
H2afv	1.11321e-55	0.401888	0.939	0.774	2.30123e-51	S2p
Adrm1	1.65589e-55	0.31488	0.804	0.415	3.42305e-51	S2p
Taf15	1.88153e-55	0.266637	0.737	0.352	3.8895e-51	S2p
2010107E04Rik	2.26371e-55	0.351453	0.939	0.774	4.67955e-51	S2p
Cs	2.29757e-55	0.334021	0.776	0.386	4.74953e-51	S2p
Vcp	4.06011e-55	0.371866	0.957	0.78	8.39305e-51	S2p
Gadd45gip1	5.11701e-55	0.264349	0.782	0.386	1.05779e-50	S2p
Dld	5.43067e-55	0.27854	0.786	0.371	1.12263e-50	S2p
Jak1	5.73219e-55	0.478309	0.965	0.909	1.18496e-50	S2p
Smarca5	6.11277e-55	0.349413	0.933	0.698	1.26363e-50	S2p
Srrm1	1.0841e-54	0.34131	0.939	0.696	2.24105e-50	S2p
Snrpb2	1.14196e-54	0.287183	0.817	0.445	2.36067e-50	S2p
Acp1	1.36966e-54	0.316706	0.882	0.58	2.83136e-50	S2p
Higd1a	1.76506e-54	0.312573	0.807	0.428	3.64872e-50	S2p
Naa10	2.2364e-54	0.30486	0.872	0.525	4.62309e-50	S2p
Ube2m	3.56538e-54	0.342287	0.9	0.631	7.37036e-50	S2p
Tardbp	4.88797e-54	0.350683	0.914	0.566	1.01044e-49	S2p
Mrps14	6.60677e-54	0.322229	0.908	0.646	1.36575e-49	S2p
Strap	1.25585e-53	0.310265	0.851	0.51	2.5961e-49	S2p
Hk2	1.36226e-53	0.298352	0.664	0.305	2.81606e-49	S2p
Znrd1	1.38354e-53	0.321457	0.878	0.56	2.86005e-49	S2p
Tmem97	1.89483e-53	0.268985	0.676	0.309	3.91699e-49	S2p
Sf3b5	2.01952e-53	0.341326	0.925	0.704	4.17475e-49	S2p
Rbbp7	2.28103e-53	0.351968	0.937	0.769	4.71534e-49	S2p
Lsm12	2.5031e-53	0.335147	0.878	0.565	5.17441e-49	S2p
Srsf10	2.5433e-53	0.333168	0.884	0.585	5.25751e-49	S2p
Trp53	4.5666e-53	0.316039	0.859	0.527	9.44007e-49	S2p
Eef1g	7.04604e-53	0.261584	0.984	0.977	1.45656e-48	S2p
Stoml2	8.40169e-53	0.280786	0.829	0.452	1.7368e-48	S2p
Eif3b	1.10111e-52	0.297847	0.807	0.447	2.27621e-48	S2p
Prpf40a	1.20481e-52	0.330039	0.902	0.626	2.49058e-48	S2p
Ndufv2	1.22606e-52	0.330529	0.923	0.691	2.53451e-48	S2p
Psmg2	1.24108e-52	0.253869	0.77	0.377	2.56557e-48	S2p
Denr	1.27497e-52	0.337722	0.908	0.633	2.63562e-48	S2p
Tdo2	1.41909e-52	1.00094	0.745	0.45	2.93354e-48	S2p
Grpel1	1.44721e-52	0.294263	0.859	0.532	2.99167e-48	S2p
Eif5b	2.041e-52	0.342647	0.951	0.78	4.21915e-48	S2p
Atp5j	2.18569e-52	0.3054	0.963	0.923	4.51825e-48	S2p
Esf1	3.00143e-52	0.276862	0.798	0.421	6.20456e-48	S2p
Psmc6	3.1935e-52	0.333161	0.904	0.663	6.60161e-48	S2p
Ccnd1	3.64213e-52	0.257474	0.332	0.096	7.52901e-48	S2p
Serpinb6b	4.02126e-52	0.765722	0.67	0.374	8.31274e-48	S2p
Ndufc2	4.3976e-52	0.330318	0.937	0.776	9.09073e-48	S2p
Ndufb7	5.46803e-52	0.342841	0.939	0.725	1.13035e-47	S2p
Mrpl11	7.50146e-52	0.272385	0.794	0.428	1.5507e-47	S2p
Ssu72	8.44367e-52	0.303996	0.849	0.522	1.74548e-47	S2p
Sf3b6	9.70283e-52	0.317254	0.916	0.684	2.00577e-47	S2p
Ndufs8	1.22348e-51	0.302998	0.876	0.544	2.52918e-47	S2p
Kpnb1	1.68368e-51	0.3213	0.833	0.461	3.4805e-47	S2p
Ilf2	2.89197e-51	0.29872	0.888	0.537	5.97829e-47	S2p
Llph	4.7634e-51	0.330035	0.916	0.627	9.84691e-47	S2p
Polr2k	5.00039e-51	0.277843	0.829	0.454	1.03368e-46	S2p
Arpp19	5.43707e-51	0.325937	0.886	0.586	1.12395e-46	S2p
Cct4	5.759e-51	0.328027	0.941	0.789	1.1905e-46	S2p
Uqcrc2	6.44491e-51	0.323611	0.898	0.645	1.33229e-46	S2p
Mrps25	6.49418e-51	0.263432	0.798	0.427	1.34248e-46	S2p
Eif3m	9.13027e-51	0.306819	0.951	0.823	1.88741e-46	S2p
Trim28	9.25181e-51	0.304699	0.857	0.504	1.91253e-46	S2p
Polr2c	1.05074e-50	0.289269	0.833	0.493	2.17208e-46	S2p
Manf	1.11798e-50	0.40324	0.933	0.778	2.3111e-46	S2p
Txnrd1	1.36558e-50	0.288883	0.835	0.463	2.82292e-46	S2p
Lars	1.4534e-50	0.304183	0.849	0.498	3.00446e-46	S2p
Pomp	1.58207e-50	0.317075	0.949	0.792	3.27046e-46	S2p
Eif3d	1.7362e-50	0.32488	0.896	0.618	3.58908e-46	S2p
Glo1	2.16913e-50	0.331478	0.951	0.796	4.48403e-46	S2p
Usp53	2.97446e-50	0.297022	0.725	0.336	6.1488e-46	S2p
Ppp1r11	3.37387e-50	0.31773	0.862	0.551	6.97447e-46	S2p
Hdac2	4.15062e-50	0.252397	0.825	0.444	8.58016e-46	S2p
Eif4e	8.23735e-50	0.316894	0.874	0.556	1.70283e-45	S2p
Mrps34	1.04021e-49	0.28587	0.827	0.466	2.15032e-45	S2p
1110008F13Rik	1.48097e-49	0.334109	0.898	0.628	3.06146e-45	S2p
Ddx46	1.80713e-49	0.307482	0.866	0.576	3.73571e-45	S2p
Fam162a	2.31444e-49	0.321027	0.921	0.678	4.78442e-45	S2p
mt-Nd1	2.56569e-49	0.392436	0.978	0.994	5.30379e-45	S2p
Mrps17	3.01579e-49	0.314539	0.88	0.576	6.23424e-45	S2p
Ddx5	3.11008e-49	0.329517	0.978	0.953	6.42916e-45	S2p
Mrps15	3.53028e-49	0.269445	0.87	0.558	7.29779e-45	S2p
Rpl7l1	4.00232e-49	0.299842	0.839	0.521	8.27359e-45	S2p
Mbd3	4.15815e-49	0.330085	0.888	0.583	8.59572e-45	S2p
Ndufb10	4.61065e-49	0.327702	0.925	0.784	9.53113e-45	S2p
Etfb	7.71957e-49	0.327558	0.935	0.766	1.59579e-44	S2p
Nectin3	1.04176e-48	0.350797	0.66	0.33	2.15352e-44	S2p
Tomm70a	1.13445e-48	0.303731	0.76	0.408	2.34513e-44	S2p
Eif3i	1.13905e-48	0.299758	0.947	0.868	2.35465e-44	S2p
Rrp1	1.20073e-48	0.304045	0.921	0.626	2.48214e-44	S2p
Rorb	1.24113e-48	0.372405	0.729	0.35	2.56567e-44	S2p
H1fx	1.34069e-48	0.274585	0.699	0.341	2.77148e-44	S2p
Psmd6	1.53229e-48	0.299479	0.89	0.593	3.16755e-44	S2p
Mrps7	1.75623e-48	0.291002	0.813	0.491	3.63047e-44	S2p
Bcas2	3.6446e-48	0.306504	0.908	0.624	7.53413e-44	S2p
Jarid2	4.37829e-48	0.288389	0.664	0.301	9.05081e-44	S2p
Tkt	4.80406e-48	0.373494	0.933	0.706	9.93095e-44	S2p
Nsmce1	5.56325e-48	0.26833	0.796	0.444	1.15003e-43	S2p
Elob	8.11308e-48	0.29983	0.955	0.896	1.67714e-43	S2p
Dazap1	8.74478e-48	0.268622	0.843	0.486	1.80772e-43	S2p
Hras	1.19566e-47	0.288216	0.813	0.461	2.47166e-43	S2p
Actb	1.66181e-47	0.297292	0.996	0.996	3.43529e-43	S2p
Ndufb3	1.97831e-47	0.293258	0.927	0.667	4.08957e-43	S2p
Ddx1	2.22037e-47	0.280587	0.857	0.517	4.58996e-43	S2p
Mrpl42	2.37294e-47	0.309316	0.882	0.603	4.90535e-43	S2p
Sarnp	2.68926e-47	0.289033	0.882	0.541	5.55924e-43	S2p
Nap1l4	3.02868e-47	0.273298	0.847	0.506	6.2609e-43	S2p
Slbp	4.27915e-47	0.281261	0.745	0.398	8.84587e-43	S2p
U2af2	5.26078e-47	0.279828	0.786	0.422	1.08751e-42	S2p
Smc1a	6.6635e-47	0.34698	0.906	0.665	1.37748e-42	S2p
Mrpl36	7.17174e-47	0.284453	0.845	0.507	1.48254e-42	S2p
Cops5	7.55699e-47	0.279269	0.866	0.532	1.56218e-42	S2p
Mrfap1	9.1557e-47	0.289092	0.971	0.911	1.89267e-42	S2p
Hnrnpdl	9.30851e-47	0.341296	0.935	0.708	1.92426e-42	S2p
Mrpl14	1.22163e-46	0.308702	0.89	0.634	2.52536e-42	S2p
Cdc123	1.29974e-46	0.262102	0.823	0.483	2.68682e-42	S2p
Aldoa	1.91677e-46	0.340789	0.947	0.891	3.96234e-42	S2p
Sptssa	1.96831e-46	0.317993	0.945	0.762	4.06888e-42	S2p
Xpnpep1	2.26379e-46	0.306896	0.745	0.385	4.6797e-42	S2p
St13	2.28687e-46	0.306268	0.955	0.824	4.72742e-42	S2p
Slirp	4.09797e-46	0.301217	0.888	0.581	8.47133e-42	S2p
Krt18	4.34174e-46	0.26577	0.287	0.08	8.97525e-42	S2p
Tpr	7.07705e-46	0.327808	0.941	0.814	1.46297e-41	S2p
Rnf187	9.21997e-46	0.283206	0.876	0.569	1.90595e-41	S2p
Ube2n	1.05459e-45	0.281958	0.886	0.557	2.18004e-41	S2p
Chchd1	1.35206e-45	0.308005	0.898	0.671	2.79499e-41	S2p
Cops3	1.47208e-45	0.251159	0.788	0.425	3.04307e-41	S2p
Mrps24	2.51244e-45	0.297279	0.914	0.717	5.19371e-41	S2p
Smarce1	2.62115e-45	0.271462	0.882	0.54	5.41844e-41	S2p
Knop1	3.18295e-45	0.274024	0.823	0.476	6.57979e-41	S2p
Eif5	4.36375e-45	0.291542	0.959	0.859	9.02075e-41	S2p
Dhx9	4.39907e-45	0.276768	0.833	0.474	9.09375e-41	S2p
Ctcf	6.4307e-45	0.293226	0.847	0.517	1.32935e-40	S2p
Gps1	6.80489e-45	0.264002	0.764	0.413	1.40671e-40	S2p
Hsph1	7.67699e-45	0.275128	0.792	0.437	1.58699e-40	S2p
Rbbp4	1.13573e-44	0.31555	0.888	0.624	2.34777e-40	S2p
Syncrip	1.25174e-44	0.317742	0.925	0.685	2.58759e-40	S2p
Aldh9a1	1.30557e-44	0.350712	0.772	0.456	2.69887e-40	S2p
Stra6	1.65452e-44	0.331491	0.568	0.269	3.42023e-40	S2p
Cenpx	2.36509e-44	0.275627	0.849	0.508	4.88912e-40	S2p
Tubb6	4.21769e-44	0.258948	0.774	0.414	8.71881e-40	S2p
Zfp706	4.40598e-44	0.291813	0.868	0.553	9.10804e-40	S2p
Palld	5.37717e-44	0.340362	0.955	0.773	1.11157e-39	S2p
Gja1	5.97705e-44	0.463236	0.935	0.746	1.23558e-39	S2p
Polr2i	6.69842e-44	0.269197	0.882	0.56	1.3847e-39	S2p
Clpp	7.53458e-44	0.255348	0.809	0.461	1.55755e-39	S2p
Spcs2	1.27263e-43	0.306396	0.949	0.823	2.63078e-39	S2p
Eif4h	1.60155e-43	0.28091	0.931	0.725	3.31072e-39	S2p
Slc6a8	2.34873e-43	0.276227	0.627	0.294	4.8553e-39	S2p
Dhx15	2.72021e-43	0.251693	0.847	0.512	5.62322e-39	S2p
Ndufs6	2.7452e-43	0.291022	0.929	0.709	5.67489e-39	S2p
Psmd13	2.95838e-43	0.277602	0.823	0.482	6.11557e-39	S2p
Psmd1	2.96101e-43	0.292139	0.833	0.517	6.12099e-39	S2p
Slc6a6	3.65401e-43	0.293665	0.784	0.416	7.55356e-39	S2p
Tpm3	4.5614e-43	0.316368	0.927	0.728	9.42932e-39	S2p
Gmps	6.03115e-43	0.25608	0.809	0.458	1.24676e-38	S2p
Polr2m	6.07222e-43	0.31022	0.906	0.624	1.25525e-38	S2p
Psmd3	6.7193e-43	0.264629	0.825	0.473	1.38901e-38	S2p
Snrpa	7.09935e-43	0.278142	0.872	0.562	1.46758e-38	S2p
Romo1	1.06926e-42	0.285744	0.955	0.808	2.21038e-38	S2p
Eif1ax	1.68619e-42	0.297397	0.912	0.687	3.48569e-38	S2p
Mrps36	2.54456e-42	0.26849	0.788	0.458	5.26011e-38	S2p
Ndufa11	2.85205e-42	0.289106	0.929	0.756	5.89575e-38	S2p
Cnih4	3.52741e-42	0.290717	0.898	0.607	7.29187e-38	S2p
Rbm25	4.50682e-42	0.280128	0.941	0.802	9.31649e-38	S2p
Tomm7	4.75563e-42	0.268357	0.943	0.87	9.83083e-38	S2p
Psmb4	5.32086e-42	0.276895	0.951	0.842	1.09993e-37	S2p
Nono	6.58152e-42	0.291589	0.925	0.676	1.36053e-37	S2p
Mrpl17	9.3295e-42	0.287138	0.914	0.702	1.92859e-37	S2p
Ndufv1	1.0668e-41	0.29987	0.878	0.61	2.20529e-37	S2p
Mrps18a	1.2333e-41	0.254106	0.819	0.478	2.54948e-37	S2p
Eif4g1	1.4951e-41	0.33945	0.894	0.645	3.09068e-37	S2p
H2afj	1.63415e-41	0.319633	0.937	0.793	3.37812e-37	S2p
Ssbp1	5.32604e-41	0.270885	0.857	0.558	1.101e-36	S2p
Ndufb5	5.41245e-41	0.27487	0.941	0.856	1.11886e-36	S2p
Rfc1	6.35469e-41	0.290304	0.825	0.511	1.31364e-36	S2p
Mrpl32	6.56386e-41	0.250567	0.8	0.464	1.35688e-36	S2p
Brd3	9.45474e-41	0.260544	0.837	0.501	1.95448e-36	S2p
Fam104a	1.22931e-40	0.262433	0.896	0.633	2.54123e-36	S2p
Ndufb2	1.48455e-40	0.291093	0.912	0.689	3.06887e-36	S2p
Psmc1	1.64219e-40	0.263601	0.855	0.509	3.39473e-36	S2p
Ccdc124	1.72259e-40	0.25576	0.807	0.459	3.56094e-36	S2p
Srsf6	1.9634e-40	0.260207	0.894	0.63	4.05874e-36	S2p
Trir	2.56523e-40	0.288514	0.9	0.639	5.30284e-36	S2p
Txn2	3.00081e-40	0.256065	0.87	0.592	6.20327e-36	S2p
Papola	3.27816e-40	0.274917	0.876	0.6	6.77662e-36	S2p
Kif5b	3.36502e-40	0.314192	0.914	0.66	6.95616e-36	S2p
Runx1	4.32087e-40	0.340995	0.548	0.266	8.9321e-36	S2p
Lrrc59	1.00166e-39	0.273752	0.866	0.54	2.07064e-35	S2p
Sumo1	1.05014e-39	0.262537	0.925	0.704	2.17084e-35	S2p
Lap3	1.312e-39	0.254738	0.8	0.483	2.71217e-35	S2p
Ndufb4	1.5684e-39	0.274872	0.916	0.69	3.2422e-35	S2p
Ndufs4	3.34179e-39	0.276551	0.89	0.651	6.90816e-35	S2p
Thrap3	8.04894e-39	0.306028	0.904	0.657	1.66388e-34	S2p
Cbx3	8.77953e-39	0.293874	0.949	0.77	1.8149e-34	S2p
Luc7l3	9.01576e-39	0.290248	0.916	0.685	1.86374e-34	S2p
U2surp	1.21314e-38	0.256327	0.876	0.577	2.50781e-34	S2p
Edf1	1.60855e-38	0.262252	0.941	0.816	3.3252e-34	S2p
Eif3g	2.0162e-38	0.277405	0.902	0.638	4.16789e-34	S2p
Taf10	2.85518e-38	0.271765	0.919	0.718	5.90224e-34	S2p
Caprin1	3.00063e-38	0.296812	0.902	0.67	6.20291e-34	S2p
Zc3h15	3.4579e-38	0.271055	0.927	0.724	7.14818e-34	S2p
Cwc15	3.60644e-38	0.26085	0.89	0.626	7.45523e-34	S2p
Etfa	6.02609e-38	0.273476	0.851	0.582	1.24571e-33	S2p
D8Ertd738e	1.46052e-37	0.26151	0.941	0.809	3.01919e-33	S2p
Ube2k	2.89645e-37	0.310035	0.87	0.584	5.98755e-33	S2p
Hspa5	3.58075e-37	0.301874	0.982	0.956	7.40213e-33	S2p
Pdlim3	4.73041e-37	0.456674	0.666	0.371	9.7787e-33	S2p
Thoc7	4.79733e-37	0.278679	0.9	0.653	9.91704e-33	S2p
Ptbp1	9.41872e-37	0.258916	0.876	0.57	1.94704e-32	S2p
Tsn	1.07525e-36	0.257258	0.931	0.752	2.22275e-32	S2p
Dap3	1.211e-36	0.259889	0.859	0.545	2.50337e-32	S2p
Taf1d	1.42657e-36	0.323946	0.902	0.629	2.94901e-32	S2p
Ppp2ca	2.34022e-36	0.25458	0.925	0.672	4.83769e-32	S2p
Uqcc2	2.73548e-36	0.261671	0.896	0.659	5.65479e-32	S2p
Eif6	2.77815e-36	0.265274	0.851	0.578	5.743e-32	S2p
Skp1a	3.38633e-36	0.265289	0.882	0.641	7.00021e-32	S2p
Acin1	4.56303e-36	0.26358	0.921	0.73	9.43269e-32	S2p
Timm10b	4.5769e-36	0.250865	0.886	0.631	9.46136e-32	S2p
Zranb2	5.20957e-36	0.253172	0.843	0.56	1.07692e-31	S2p
Smc6	6.44257e-36	0.259197	0.876	0.608	1.33181e-31	S2p
Atp1a1	1.11313e-35	0.278219	0.892	0.58	2.30105e-31	S2p
Arl6ip1	1.84442e-35	0.554721	0.839	0.596	3.81278e-31	S2p
Rnf7	1.07028e-34	0.271366	0.919	0.723	2.21249e-30	S2p
Zfp91	1.20495e-34	0.252015	0.908	0.642	2.49087e-30	S2p
Dbi	1.45949e-34	0.270574	0.945	0.793	3.01705e-30	S2p
Mrps33	2.37368e-34	0.25494	0.906	0.704	4.90687e-30	S2p
Khdrbs1	2.78859e-34	0.262603	0.908	0.642	5.76457e-30	S2p
Prelid1	3.14042e-34	0.26158	0.937	0.751	6.49188e-30	S2p
1810022K09Rik	5.90359e-34	0.260475	0.884	0.64	1.22039e-29	S2p
Srrm2	5.23109e-33	0.259289	0.98	0.9	1.08137e-28	S2p
Ywhab	8.83876e-33	0.259696	0.947	0.797	1.82715e-28	S2p
Atox1	1.95282e-32	0.263689	0.947	0.82	4.03686e-28	S2p
Fdx1	2.58861e-31	0.278462	0.825	0.533	5.35118e-27	S2p
Calm1	2.66696e-31	0.284284	0.976	0.958	5.51313e-27	S2p
Prrc2c	3.31281e-31	0.283388	0.967	0.886	6.84824e-27	S2p
mt-Nd2	7.47238e-31	0.358596	0.98	0.992	1.54469e-26	S2p
Bclaf1	2.89641e-30	0.253905	0.923	0.748	5.98746e-26	S2p
Tnfaip2	6.0692e-29	0.383185	0.597	0.343	1.25462e-24	S2p
Wt1	1.14095e-25	0.320165	0.847	0.596	2.35857e-21	S2p
Des	3.23685e-25	0.488246	0.945	0.783	6.69121e-21	S2p
mt-Nd5	8.81026e-24	0.356567	0.963	0.925	1.82126e-19	S2p
Chd4	4.25706e-23	0.257414	0.931	0.815	8.8002e-19	S2p
Tagln2	5.85927e-22	0.268023	0.935	0.762	1.21123e-17	S2p
Srgn	1.31855e-15	0.749333	0.894	0.782	2.7257e-11	S2p
Mt2	2.34322e-07	0.263968	0.666	0.521	0.00484391	S2p
Tgfb2	3.64637e-07	0.365012	0.587	0.485	0.00753778	S2p
Slc2a1	1.90895e-211	0.956149	0.898	0.172	3.94618e-207	S3
Dlk2	2.38278e-202	0.392934	0.491	0.037	4.92569e-198	S3
Klf5	9.19474e-194	0.923854	0.876	0.175	1.90074e-189	S3
Drd4	5.15322e-190	0.671646	0.558	0.056	1.06527e-185	S3
Ass1	1.976e-187	1.46423	0.961	0.279	4.08479e-183	S3
Serpinb6b	1.29e-165	1.56914	0.972	0.369	2.66669e-161	S3
Sfrp5	9.00433e-163	0.699149	0.527	0.06	1.86138e-158	S3
Krt19	1.4655e-162	0.561114	0.505	0.054	3.02949e-158	S3
[truncated: 564 more rows]
