# Supplementary material for: Single-cell analysis of mouse uterus at the invasion phase of embryo implantation
Source: Cell Biosci. 2022 Feb 5;12:13. doi: 10.1186/s13578-022-00749-y (PMC8817544; doi:10.1186/s13578-022-00749-y)
Supplement: Supplementary file 3 — Additional file 3: Table S3. The complete list of differentially expressed genes in IS compared to IIS for all cell types (logFC > 0.25 and P < 0.05). [file 13578_2022_749_MOESM3_ESM.xlsx]

## Sheet: Table-S3-d6
Additional file 3: Table S3. The complete list of differentially expressed genes in IS compared to IIS for all cell types (logFC > 0.25 and P < 0.05).
gene-symbol	p_val	avg_logFC	pct.1	pct.2	p_val_adj	cell_type	expression
Gm10076	0	1.76436	0.992	0.956	0	S1	UP
Gm42418	0	1.71341	1	0.981	0	S1	UP
Junb	0	-1.21883	0.841	0.964	0	S1	DN
Zfp36	0	-1.22329	0.336	0.892	0	S1	DN
Dusp1	0	-1.49224	0.621	0.96	0	S1	DN
Egr1	0	-1.62832	0.817	0.976	0	S1	DN
Fosb	0	-1.70016	0.581	0.952	0	S1	DN
Fos	0	-1.75828	0.763	0.974	0	S1	DN
Atf3	2.78379e-281	-1.23564	0.294	0.844	5.75466e-277	S1	DN
Pim1	9.25803e-276	-1.06552	0.408	0.886	1.91382e-271	S1	DN
Adamts1	5.45445e-255	-1.10152	0.809	0.954	1.12754e-250	S1	DN
Klf4	1.66569e-253	-1.13849	0.671	0.928	3.44332e-249	S1	DN
Rpl22l1	1.32041e-250	-0.558993	0.975	0.991	2.72956e-246	S1	DN
Nr4a1	1.682e-250	-1.05006	0.383	0.865	3.47703e-246	S1	DN
Uba52	9.56508e-245	0.580138	0.977	0.965	1.97729e-240	S1	UP
Nfkbiz	6.55461e-235	-0.972034	0.29	0.795	1.35497e-230	S1	DN
Lars2	1.74273e-219	1.05444	0.912	0.502	3.60258e-215	S1	UP
Ier3	6.42265e-216	-0.98138	0.539	0.889	1.32769e-211	S1	DN
Nfkbia	4.92165e-208	-0.868036	0.68	0.918	1.0174e-203	S1	DN
Ier2	1.30154e-193	-0.802925	0.704	0.918	2.69055e-189	S1	DN
Csrnp1	1.61812e-186	-0.586111	0.128	0.605	3.34499e-182	S1	DN
Zfp36l1	1.74295e-185	-0.710119	0.926	0.977	3.60303e-181	S1	DN
Ddx3x	4.20154e-183	-0.70509	0.724	0.909	8.68543e-179	S1	DN
Dnajb1	5.34215e-182	-0.876141	0.323	0.749	1.10433e-177	S1	DN
Rps15a	1.76941e-181	-0.357794	0.985	0.995	3.65773e-177	S1	DN
Cxcl1	2.76865e-178	-1.24268	0.151	0.598	5.72336e-174	S1	DN
Sat1	1.19266e-173	-0.926689	0.612	0.875	2.46547e-169	S1	DN
Tmsb10	1.47451e-163	0.413486	0.991	0.995	3.04811e-159	S1	UP
Fau	2.49434e-162	-0.381736	0.985	0.993	5.15631e-158	S1	DN
Cd34	3.57763e-161	-0.687154	0.817	0.95	7.39568e-157	S1	DN
Socs3	4.05192e-161	-0.837956	0.368	0.757	8.37612e-157	S1	DN
Pnrc1	1.02195e-155	-0.647313	0.802	0.914	2.11258e-151	S1	DN
Myc	1.42348e-152	-0.672856	0.245	0.66	2.94262e-148	S1	DN
Rplp1	7.14255e-152	-0.394655	0.996	0.995	1.47651e-147	S1	DN
Wsb1	4.70327e-151	-0.64327	0.498	0.832	9.7226e-147	S1	DN
Rpl41	1.47211e-149	-0.357674	0.993	0.999	3.04314e-145	S1	DN
Ccnl1	2.14195e-147	-0.686976	0.605	0.85	4.42784e-143	S1	DN
Rps24	6.81309e-145	-0.302901	0.994	0.998	1.4084e-140	S1	DN
Gsn	3.95117e-142	-0.609845	0.977	0.991	8.16785e-138	S1	DN
mt-Atp8	6.71263e-142	0.64445	0.761	0.384	1.38763e-137	S1	UP
Hmgb1	1.6682e-141	0.492778	0.968	0.918	3.44851e-137	S1	UP
Klf6	4.05395e-140	-0.820816	0.652	0.869	8.38032e-136	S1	DN
Rps28	1.98042e-138	0.351312	0.98	0.984	4.09392e-134	S1	UP
Cyr61	3.15694e-138	-0.798061	0.689	0.886	6.52602e-134	S1	DN
Rpl35a	6.02311e-135	-0.377303	0.981	0.994	1.2451e-130	S1	DN
Prss28	1.36106e-130	0.580962	0.792	0.433	2.81358e-126	S1	UP
Btg2	1.35299e-129	-0.676323	0.566	0.835	2.79689e-125	S1	DN
Fosl2	1.13239e-124	-0.588564	0.412	0.754	2.34087e-120	S1	DN
Bhlhe40	7.92282e-120	-0.638952	0.201	0.586	1.63781e-115	S1	DN
Id3	1.80063e-119	-0.686944	0.547	0.847	3.72226e-115	S1	DN
Has1	6.42303e-119	-0.972986	0.217	0.58	1.32777e-114	S1	DN
Ubc	1.41738e-117	-0.486597	0.945	0.957	2.93001e-113	S1	DN
Phlda1	7.28271e-117	-0.681035	0.585	0.833	1.50548e-112	S1	DN
Jun	2.08919e-114	-0.610102	0.931	0.96	4.31878e-110	S1	DN
Gem	6.19626e-113	-0.600798	0.39	0.737	1.28089e-108	S1	DN
Ppp1r15a	1.26234e-112	-0.582768	0.658	0.866	2.60951e-108	S1	DN
Ddx5	4.7257e-111	-0.425069	0.935	0.96	9.76896e-107	S1	DN
Jund	1.1308e-109	-0.450299	0.955	0.974	2.33759e-105	S1	DN
Spry2	8.85931e-109	-0.531877	0.276	0.63	1.8314e-104	S1	DN
AY036118	3.27988e-108	0.598422	0.593	0.23	6.78018e-104	S1	UP
C1s1	6.16737e-108	-0.552671	0.701	0.889	1.27492e-103	S1	DN
Clk1	3.59766e-107	-0.509225	0.601	0.832	7.43708e-103	S1	DN
Neat1	2.07333e-105	-0.678203	0.815	0.897	4.28599e-101	S1	DN
Has2	3.2274e-104	-0.508423	0.123	0.45	6.67169e-100	S1	DN
Dnajb9	2.18211e-103	-0.486734	0.402	0.714	4.51087e-99	S1	DN
Nr4a2	5.44381e-102	-0.594804	0.201	0.54	1.12534e-97	S1	DN
Rpl39	1.0762e-98	-0.286839	0.989	0.997	2.22472e-94	S1	DN
Il6	9.9101e-98	-0.48309	0.03	0.289	2.04862e-93	S1	DN
Rps27a	3.84372e-96	-0.301776	0.992	0.998	7.94574e-92	S1	DN
Rasd1	7.13039e-95	-0.388992	0.087	0.388	1.47399e-90	S1	DN
Gm26802	1.63935e-94	-0.519816	0.118	0.43	3.38886e-90	S1	DN
Tiparp	2.57273e-94	-0.55068	0.493	0.786	5.31834e-90	S1	DN
Spty2d1	6.05678e-94	-0.478796	0.387	0.687	1.25206e-89	S1	DN
Rps27rt	6.4744e-94	-0.380975	0.186	0.517	1.33839e-89	S1	DN
Serping1	2.24901e-93	-0.385202	0.965	0.971	4.64916e-89	S1	DN
Cdkn1a	3.35746e-93	-0.49768	0.235	0.58	6.94055e-89	S1	DN
Tnfaip6	6.60407e-93	-0.744491	0.259	0.561	1.36519e-88	S1	DN
Mt1	7.38352e-93	-0.678327	0.77	0.914	1.52632e-88	S1	DN
Btg1	4.48238e-91	-0.478524	0.738	0.878	9.26597e-87	S1	DN
Matn2	3.24874e-90	-0.430893	0.904	0.941	6.71579e-86	S1	DN
Thbs1	9.52338e-90	-0.656538	0.491	0.753	1.96867e-85	S1	DN
Pnp	1.48799e-89	-0.550095	0.52	0.756	3.07597e-85	S1	DN
mt-Nd3	3.34217e-89	-0.464282	0.639	0.858	6.90893e-85	S1	DN
Kdm6b	1.25617e-87	-0.461126	0.401	0.691	2.59675e-83	S1	DN
Myl6	1.91e-85	0.301814	0.989	0.988	3.94835e-81	S1	UP
Brd2	7.16247e-85	-0.467648	0.592	0.812	1.48063e-80	S1	DN
Rpl29	3.47394e-84	0.394855	0.845	0.704	7.18133e-80	S1	UP
Ppp1r2	4.17833e-84	-0.483414	0.583	0.805	8.63744e-80	S1	DN
Gm12840	7.83665e-84	-0.312669	0.016	0.229	1.61999e-79	S1	DN
Rps3a1	9.7584e-84	-0.253938	0.992	0.996	2.01726e-79	S1	DN
Ppp1r10	1.14732e-83	-0.454171	0.482	0.739	2.37173e-79	S1	DN
Xist	2.44261e-82	-0.391459	0.969	0.945	5.04936e-78	S1	DN
Hnrnph1	3.90872e-82	-0.429132	0.637	0.845	8.0801e-78	S1	DN
Thbd	5.52018e-82	-0.520016	0.522	0.782	1.14113e-77	S1	DN
BC005537	1.24089e-81	-0.478871	0.584	0.804	2.56517e-77	S1	DN
Col15a1	3.58724e-81	-0.412896	0.911	0.962	7.41555e-77	S1	DN
Wdr89	1.26208e-80	-0.358645	0.201	0.508	2.60898e-76	S1	DN
Ube2d3	3.84344e-80	-0.410394	0.823	0.895	7.94516e-76	S1	DN
Nfia	1.06322e-79	-0.427895	0.799	0.884	2.19789e-75	S1	DN
Ctla2a	9.47771e-79	0.704422	0.996	0.964	1.95923e-74	S1	UP
Icam1	1.09002e-78	-0.47411	0.479	0.732	2.25328e-74	S1	DN
Adm	3.43739e-78	-0.488838	0.315	0.62	7.10578e-74	S1	DN
Man1a	8.56559e-78	-0.508447	0.606	0.8	1.77068e-73	S1	DN
Trib1	3.98081e-77	-0.418416	0.156	0.443	8.22913e-73	S1	DN
Rps26	5.80263e-77	-0.296986	0.988	0.997	1.19952e-72	S1	DN
Clec3b	3.2723e-76	-0.463353	0.629	0.89	6.76451e-72	S1	DN
Osr2	1.14633e-75	-0.511802	0.574	0.794	2.36969e-71	S1	DN
Sparcl1	4.69904e-75	-0.400391	0.943	0.97	9.71386e-71	S1	DN
Plk2	4.89444e-75	-0.56103	0.312	0.609	1.01178e-70	S1	DN
Cwc22	3.36427e-74	0.438617	0.579	0.293	6.95461e-70	S1	UP
Fbln1	4.25513e-73	-0.415097	0.942	0.953	8.79621e-69	S1	DN
Plpp3	7.00132e-73	-0.525521	0.88	0.933	1.44731e-68	S1	DN
Rps17	1.23387e-72	0.250083	0.977	0.974	2.55066e-68	S1	UP
Rps12	3.94914e-72	-0.264362	0.993	0.994	8.16366e-68	S1	DN
Adh1	5.59703e-72	-0.459391	0.61	0.832	1.15702e-67	S1	DN
Klf9	5.60839e-72	-0.41032	0.777	0.889	1.15937e-67	S1	DN
Efemp1	7.19503e-72	-0.534782	0.723	0.878	1.48736e-67	S1	DN
Dpysl2	1.52642e-68	-0.368241	0.398	0.664	3.15542e-64	S1	DN
Matn4	1.3337e-67	-0.297677	0.091	0.341	2.75702e-63	S1	DN
Sgk1	6.71351e-66	-0.478967	0.336	0.599	1.38782e-61	S1	DN
Spink1	3.13364e-65	0.289582	0.919	0.777	6.47786e-61	S1	UP
Cavin1	8.32407e-65	-0.417945	0.788	0.912	1.72075e-60	S1	DN
Tpm4	1.13831e-64	0.36553	0.851	0.717	2.35311e-60	S1	UP
Nr4a3	4.88626e-64	-0.352298	0.134	0.388	1.01009e-59	S1	DN
Maff	1.20443e-63	-0.273313	0.099	0.337	2.48979e-59	S1	DN
Rrbp1	1.3278e-63	0.334007	0.982	0.926	2.74482e-59	S1	UP
Cxcl14	2.20467e-62	0.709454	0.435	0.15	4.55749e-58	S1	UP
Psma7	2.42764e-62	0.34897	0.892	0.813	5.01841e-58	S1	UP
Mat2a	5.62803e-62	-0.396293	0.547	0.734	1.16343e-57	S1	DN
Prss23	7.31868e-62	-0.41634	0.739	0.913	1.51292e-57	S1	DN
Apoe	1.3008e-61	-0.648303	0.846	0.886	2.68901e-57	S1	DN
Tnfaip8	4.11341e-61	0.36861	0.626	0.391	8.50323e-57	S1	UP
Ahnak	6.8985e-61	-0.335804	0.93	0.949	1.42606e-56	S1	DN
Selenom	9.45247e-61	0.323061	0.953	0.934	1.95401e-56	S1	UP
Nme2	1.25061e-60	0.333356	0.698	0.491	2.58526e-56	S1	UP
Prdx2	3.57534e-60	0.305231	0.949	0.922	7.39094e-56	S1	UP
Raly	6.14745e-60	-0.352713	0.82	0.9	1.2708e-55	S1	DN
Vegfa	6.68558e-59	-0.329902	0.213	0.472	1.38204e-54	S1	DN
Gfpt2	1.31824e-58	-0.390459	0.195	0.446	2.72506e-54	S1	DN
Ech1	1.75739e-58	0.357852	0.772	0.604	3.63287e-54	S1	UP
Sec62	2.05078e-57	0.324263	0.902	0.823	4.23937e-53	S1	UP
Mcl1	2.8299e-57	-0.366042	0.69	0.815	5.84998e-53	S1	DN
Ackr3	3.44166e-57	-0.370264	0.221	0.471	7.11459e-53	S1	DN
Baiap2	5.57377e-57	-0.29779	0.223	0.482	1.15221e-52	S1	DN
Scara5	7.25031e-57	-0.465175	0.54	0.731	1.49878e-52	S1	DN
Mt2	7.26966e-57	-0.501722	0.549	0.78	1.50278e-52	S1	DN
Atf4	9.73822e-57	-0.353412	0.711	0.846	2.01308e-52	S1	DN
Tnfaip3	3.88168e-56	-0.278233	0.095	0.315	8.02422e-52	S1	DN
Sparc	5.87788e-56	0.334437	0.999	0.998	1.21508e-51	S1	UP
Tnfsf9	8.25684e-56	-0.303891	0.091	0.307	1.70685e-51	S1	DN
Pdap1	1.16337e-55	0.319643	0.786	0.62	2.40492e-51	S1	UP
1810022K09Rik	2.35265e-55	0.306177	0.569	0.328	4.86339e-51	S1	UP
mt-Nd4l	2.43152e-55	0.440168	0.927	0.83	5.02644e-51	S1	UP
Midn	2.52108e-55	-0.319969	0.406	0.652	5.21157e-51	S1	DN
Creb5	3.1572e-54	-0.397074	0.372	0.617	6.52656e-50	S1	DN
Ier5	3.37616e-54	-0.411097	0.468	0.679	6.9792e-50	S1	DN
Casp4	3.9195e-54	-0.280756	0.183	0.429	8.10238e-50	S1	DN
Tdo2	7.1845e-54	0.550573	0.224	0.026	1.48518e-49	S1	UP
Bag3	7.29548e-54	-0.352425	0.411	0.636	1.50812e-49	S1	DN
Ltbp4	1.40939e-53	-0.344919	0.894	0.909	2.91349e-49	S1	DN
Fgl2	1.45864e-53	-0.562853	0.267	0.504	3.0153e-49	S1	DN
Basp1	2.23367e-53	0.42731	0.455	0.209	4.61744e-49	S1	UP
Nfib	2.79107e-53	-0.329681	0.68	0.84	5.7697e-49	S1	DN
Eif4a2	4.72141e-53	-0.331997	0.702	0.829	9.7601e-49	S1	DN
Errfi1	7.45478e-53	-0.37856	0.663	0.847	1.54105e-48	S1	DN
Tppp3	9.18301e-53	-0.389189	0.387	0.654	1.89831e-48	S1	DN
Igfbp4	9.75999e-53	0.319432	0.978	0.931	2.01759e-48	S1	UP
Cope	1.51699e-52	0.357961	0.799	0.676	3.13592e-48	S1	UP
Ints6	2.32619e-52	-0.348237	0.368	0.605	4.8087e-48	S1	DN
Sertad1	2.75679e-52	-0.339703	0.374	0.617	5.69884e-48	S1	DN
Cd63	3.18499e-52	0.254616	0.982	0.984	6.58402e-48	S1	UP
Cnpy2	7.09332e-52	0.277866	0.909	0.857	1.46633e-47	S1	UP
Isoc1	7.48231e-52	0.357256	0.664	0.476	1.54674e-47	S1	UP
Ucp2	9.44559e-52	0.373141	0.623	0.407	1.95259e-47	S1	UP
Adamts4	9.57282e-52	-0.45537	0.491	0.667	1.97889e-47	S1	DN
Dnm3os	9.83532e-52	-0.447716	0.38	0.591	2.03316e-47	S1	DN
Col11a1	1.23818e-51	0.677663	0.397	0.166	2.55956e-47	S1	UP
Malat1	1.25745e-51	0.433244	1	0.991	2.59941e-47	S1	UP
Gadd45g	1.27433e-51	-0.508498	0.794	0.886	2.63429e-47	S1	DN
Ccl2	2.48753e-50	-0.575281	0.102	0.304	5.14223e-46	S1	DN
Alkbh5	2.7112e-50	-0.357672	0.434	0.654	5.6046e-46	S1	DN
Egr2	3.87011e-50	-0.343954	0.264	0.506	8.00029e-46	S1	DN
Txnip	5.79663e-49	0.4005	0.808	0.647	1.19828e-44	S1	UP
Col6a4	1.40252e-48	-0.393629	0.199	0.426	2.89928e-44	S1	DN
Slc5a3	2.4172e-48	-0.275358	0.194	0.425	4.99684e-44	S1	DN
Tpi1	3.14274e-48	0.344591	0.806	0.689	6.49667e-44	S1	UP
Atp5k	4.15887e-48	0.285181	0.787	0.651	8.59721e-44	S1	UP
Celf2	2.26503e-47	-0.318671	0.801	0.861	4.68226e-43	S1	DN
Rcn3	2.44775e-47	0.264678	0.973	0.948	5.05999e-43	S1	UP
C1s2	3.17374e-47	-0.250099	0.18	0.414	6.56076e-43	S1	DN
Entpd2	6.03867e-47	-0.385385	0.624	0.778	1.24831e-42	S1	DN
Olfml3	9.50179e-47	0.410437	0.932	0.839	1.96421e-42	S1	UP
Calm1	1.23703e-46	0.260726	0.963	0.951	2.55719e-42	S1	UP
Gadd45b	4.92325e-46	-0.362552	0.704	0.833	1.01773e-41	S1	DN
Pde10a	4.99095e-46	0.419419	0.568	0.357	1.03173e-41	S1	UP
Chpf	6.71046e-46	-0.331246	0.517	0.714	1.38719e-41	S1	DN
Frmd6	9.52769e-46	-0.360075	0.715	0.843	1.96956e-41	S1	DN
Tpm2	1.60349e-45	0.359716	0.888	0.786	3.31473e-41	S1	UP
Cxcl10	1.81511e-45	-0.43781	0.216	0.451	3.75219e-41	S1	DN
Zfp36l2	2.58554e-45	-0.339849	0.632	0.783	5.34484e-41	S1	DN
Ube2s	3.10194e-45	-0.328901	0.637	0.778	6.41232e-41	S1	DN
Prdx4	3.19207e-45	0.284538	0.921	0.843	6.59865e-41	S1	UP
C3	3.84268e-45	-0.516118	0.777	0.889	7.9436e-41	S1	DN
Irs2	4.9708e-45	-0.292646	0.231	0.459	1.02756e-40	S1	DN
Irf1	1.1022e-44	-0.2881	0.286	0.523	2.27847e-40	S1	DN
Jmjd1c	1.77835e-44	-0.323399	0.507	0.684	3.67621e-40	S1	DN
Dnajb4	2.26442e-44	-0.307924	0.445	0.651	4.68102e-40	S1	DN
Tmed9	2.85074e-44	0.287633	0.898	0.826	5.89306e-40	S1	UP
Topors	3.33064e-44	-0.323457	0.416	0.628	6.8851e-40	S1	DN
Prss29	4.09682e-44	0.296783	0.852	0.686	8.46894e-40	S1	UP
Mylip	8.99147e-44	-0.253886	0.211	0.444	1.85872e-39	S1	DN
Adamts5	1.29469e-43	-0.466829	0.453	0.659	2.67639e-39	S1	DN
Peli1	4.16087e-43	-0.268217	0.26	0.484	8.60136e-39	S1	DN
Ptp4a2	5.65508e-43	-0.289355	0.769	0.872	1.16902e-38	S1	DN
Rbbp6	6.56518e-43	-0.338119	0.592	0.74	1.35715e-38	S1	DN
Klf2	1.40163e-42	-0.457523	0.549	0.732	2.89745e-38	S1	DN
Tuba1a	2.2506e-42	-0.276512	0.868	0.919	4.65244e-38	S1	DN
Tmem234	6.87354e-42	0.264036	0.789	0.651	1.4209e-37	S1	UP
Mtch1	7.09508e-42	0.298768	0.886	0.837	1.4667e-37	S1	UP
Herpud1	1.26045e-41	-0.300668	0.504	0.703	2.6056e-37	S1	DN
Sec61b	1.53486e-41	0.262868	0.94	0.916	3.17287e-37	S1	UP
Spon1	1.8804e-41	-0.302056	0.863	0.898	3.88717e-37	S1	DN
Ptp4a1	1.98463e-41	-0.289257	0.412	0.622	4.10262e-37	S1	DN
Ugdh	3.5715e-41	-0.313905	0.46	0.659	7.38301e-37	S1	DN
Ifi27l2a	4.95171e-41	0.454485	0.922	0.904	1.02362e-36	S1	UP
Pim3	5.34134e-41	-0.254928	0.225	0.443	1.10416e-36	S1	DN
Gls	5.55314e-41	-0.328338	0.519	0.687	1.14794e-36	S1	DN
Cebpb	1.3327e-40	-0.367958	0.83	0.891	2.75497e-36	S1	DN
Nxn	1.38724e-40	0.283404	0.753	0.635	2.86771e-36	S1	UP
Antxr1	2.78348e-40	-0.320438	0.559	0.714	5.754e-36	S1	DN
Tnxb	2.94608e-40	-0.301722	0.717	0.826	6.09014e-36	S1	DN
Kcnma1	3.37989e-40	0.262219	0.327	0.125	6.98692e-36	S1	UP
Vgll3	3.38428e-40	0.283684	0.46	0.235	6.99599e-36	S1	UP
Clic4	4.27495e-40	-0.309673	0.487	0.67	8.83718e-36	S1	DN
Gas6	1.28786e-39	-0.318819	0.476	0.68	2.66227e-35	S1	DN
Htra3	1.61803e-39	-0.331524	0.787	0.863	3.34479e-35	S1	DN
Zfand5	1.95444e-39	-0.324553	0.644	0.769	4.04022e-35	S1	DN
Olfml2b	2.53227e-39	-0.320859	0.34	0.552	5.23471e-35	S1	DN
Rcan1	2.70932e-39	-0.3468	0.228	0.43	5.6007e-35	S1	DN
Socs1	4.32025e-39	-0.264487	0.23	0.434	8.93082e-35	S1	DN
Mfap5	4.7573e-39	0.380594	0.906	0.844	9.83429e-35	S1	UP
Slc38a2	6.2307e-39	-0.26972	0.822	0.878	1.28801e-34	S1	DN
Pdia3	1.06596e-38	0.259962	0.93	0.878	2.20356e-34	S1	UP
Arl5b	2.81565e-38	-0.282821	0.297	0.497	5.82051e-34	S1	DN
Mfap2	3.83476e-38	0.277335	0.935	0.882	7.92721e-34	S1	UP
Cox7b	5.44446e-38	0.25824	0.872	0.783	1.12548e-33	S1	UP
Hes1	8.18765e-38	-0.359375	0.541	0.739	1.69255e-33	S1	DN
Pnisr	9.02061e-38	0.288204	0.548	0.355	1.86474e-33	S1	UP
Cdkn1c	1.1593e-37	0.379282	0.701	0.504	2.39651e-33	S1	UP
Atp6ap1	1.23059e-37	-0.250028	0.279	0.487	2.54388e-33	S1	DN
Slc39a1	1.2954e-37	-0.30027	0.398	0.592	2.67784e-33	S1	DN
Cyb5r3	4.85272e-37	0.273017	0.756	0.617	1.00316e-32	S1	UP
Pi15	6.13277e-37	-0.387377	0.562	0.724	1.26777e-32	S1	DN
Rbpms	1.02369e-36	-0.322094	0.858	0.865	2.11617e-32	S1	DN
Hoxa11	1.38444e-36	0.289296	0.567	0.395	2.86192e-32	S1	UP
Ssr2	2.28988e-36	0.262793	0.899	0.84	4.73365e-32	S1	UP
Aldoa	2.33663e-36	0.256876	0.881	0.806	4.83027e-32	S1	UP
Mfap4	4.14373e-36	0.402601	0.759	0.583	8.56592e-32	S1	UP
Pltp	5.02826e-36	-0.355589	0.559	0.709	1.03944e-31	S1	DN
Hspb8	6.95129e-36	-0.310979	0.372	0.567	1.43697e-31	S1	DN
Sulf1	1.48548e-35	0.354605	0.494	0.307	3.07078e-31	S1	UP
Srgn	2.66273e-35	0.395889	0.683	0.503	5.5044e-31	S1	UP
Tob2	2.99176e-35	-0.270268	0.425	0.626	6.18456e-31	S1	DN
C4b	9.63949e-35	-0.436304	0.401	0.589	1.99267e-30	S1	DN
Fam213a	1.75511e-34	0.37013	0.299	0.128	3.62817e-30	S1	UP
Eno1	2.25819e-34	0.266792	0.62	0.465	4.66813e-30	S1	UP
Mex3b	2.47921e-34	-0.268147	0.297	0.497	5.12502e-30	S1	DN
Eva1b	1.24196e-33	0.269058	0.851	0.758	2.56738e-29	S1	UP
Chka	2.45346e-33	-0.278321	0.305	0.504	5.0718e-29	S1	DN
C1qtnf3	3.49347e-33	-0.29107	0.324	0.533	7.22169e-29	S1	DN
Khdrbs3	9.88551e-33	-0.256698	0.275	0.468	2.04353e-28	S1	DN
Fbln2	9.98915e-33	0.322125	0.795	0.695	2.06496e-28	S1	UP
Aldh1a2	4.26271e-32	0.332876	0.346	0.164	8.81188e-28	S1	UP
F2r	4.83344e-32	0.259641	0.352	0.173	9.99168e-28	S1	UP
Hspa1a	5.86541e-32	0.654713	0.801	0.777	1.2125e-27	S1	UP
Thsd7a	9.93497e-32	0.259222	0.398	0.215	2.05376e-27	S1	UP
Trio	1.18088e-31	-0.278201	0.448	0.626	2.44111e-27	S1	DN
Emp1	4.24003e-31	-0.3417	0.652	0.767	8.76499e-27	S1	DN
Pkdcc	1.03048e-30	0.271645	0.44	0.261	2.1302e-26	S1	UP
Sra1	1.36951e-30	0.251001	0.751	0.658	2.83106e-26	S1	UP
Ckap4	1.95923e-30	0.278804	0.888	0.821	4.05012e-26	S1	UP
Nop58	3.14057e-30	-0.307948	0.568	0.701	6.49218e-26	S1	DN
H2afz	4.52505e-30	-0.274885	0.848	0.918	9.35419e-26	S1	DN
Tmem119	5.10764e-30	0.270294	0.702	0.553	1.05585e-25	S1	UP
Mapre1	9.45562e-30	-0.282007	0.601	0.725	1.95467e-25	S1	DN
Snu13	1.13617e-29	-0.263637	0.676	0.778	2.3487e-25	S1	DN
Lman1	2.18301e-29	0.258562	0.844	0.77	4.51271e-25	S1	UP
Ifi211	2.36381e-29	-0.28386	0.461	0.629	4.88648e-25	S1	DN
Nfkb1	2.53519e-29	-0.291472	0.376	0.549	5.24075e-25	S1	DN
Myadm	3.02014e-29	-0.260336	0.741	0.819	6.24323e-25	S1	DN
Tgfbi	3.44922e-29	0.253269	0.239	0.089	7.13023e-25	S1	UP
Myl9	9.98698e-29	0.329179	0.549	0.389	2.06451e-24	S1	UP
Hk2	1.19658e-28	-0.269553	0.29	0.476	2.47356e-24	S1	DN
Bambi	1.75656e-28	-0.266936	0.255	0.434	3.63116e-24	S1	DN
Sox4	3.85648e-28	0.372693	0.811	0.723	7.97211e-24	S1	UP
Mmp19	2.46198e-27	-0.275719	0.543	0.681	5.08941e-23	S1	DN
Axl	5.08165e-27	-0.262032	0.52	0.66	1.05048e-22	S1	DN
Flrt2	4.17051e-26	-0.271158	0.628	0.747	8.62128e-22	S1	DN
Akap12	6.77828e-26	-0.255152	0.63	0.764	1.40121e-21	S1	DN
Cebpd	9.37961e-26	-0.318464	0.687	0.794	1.93895e-21	S1	DN
Il33	2.56031e-25	-0.283207	0.249	0.415	5.29267e-21	S1	DN
Tpm1	9.05896e-25	0.273369	0.878	0.826	1.87267e-20	S1	UP
Aox3	1.55033e-24	0.365849	0.447	0.299	3.20484e-20	S1	UP
Ly6h	1.55371e-24	-0.283429	0.208	0.361	3.21182e-20	S1	DN
1500015O10Rik	6.79614e-24	0.30764	0.283	0.139	1.4049e-19	S1	UP
Ccl7	8.62423e-24	-0.362871	0.129	0.264	1.7828e-19	S1	DN
Fam46a	1.63231e-23	-0.255753	0.562	0.703	3.37431e-19	S1	DN
Lmo4	2.12692e-23	-0.27552	0.407	0.567	4.39676e-19	S1	DN
Ebf1	7.74878e-23	-0.271691	0.722	0.804	1.60183e-18	S1	DN
Cxcl12	3.21845e-22	-0.296421	0.823	0.903	6.65319e-18	S1	DN
Csrp1	8.49776e-22	0.274117	0.774	0.708	1.75666e-17	S1	UP
Ptn	2.4702e-21	0.443698	0.705	0.531	5.10639e-17	S1	UP
Hspb1	2.23112e-20	0.262179	0.395	0.252	4.61217e-16	S1	UP
Cdh11	9.04078e-19	0.340029	0.726	0.66	1.86891e-14	S1	UP
Gpc3	9.23974e-19	-0.274524	0.342	0.477	1.91004e-14	S1	DN
Gja1	3.83446e-18	-0.251304	0.69	0.752	7.9266e-14	S1	DN
Tagln	6.37493e-18	0.342553	0.496	0.37	1.31783e-13	S1	UP
Pmepa1	3.8256e-17	0.344446	0.694	0.606	7.90829e-13	S1	UP
Apod	1.09042e-16	-0.26278	0.317	0.451	2.25412e-12	S1	DN
Des	2.561e-16	0.315675	0.666	0.568	5.2941e-12	S1	UP
Rgs2	5.74318e-15	0.540728	0.354	0.246	1.18723e-10	S1	UP
Acta2	7.62476e-14	0.287231	0.48	0.357	1.57619e-09	S1	UP
Mmp3	1.68189e-10	-0.327888	0.433	0.518	3.47681e-06	S1	DN
mt-Nd5	7.83773e-10	0.257367	0.885	0.827	1.62022e-05	S1	UP
mt-Nd2	1.58509e-09	0.254739	0.984	0.963	3.27669e-05	S1	UP
Serpine2	3.124e-07	0.254762	0.382	0.318	0.00645793	S1	UP
Fst	1.9136e-06	0.290647	0.52	0.455	0.039558	S1	UP
Hspa1b	0.0002377	0.262907	0.742	0.772	1	S1	UP
Gm10076	0	2.00516	0.998	0.985	0	S2	UP
Tdo2	0	1.71178	0.676	0.146	0	S2	UP
Gm42418	0	1.68051	1	0.999	0	S2	UP
Sfrp1	0	1.16579	0.873	0.453	0	S2	UP
Spink8	0	1.13793	0.626	0.01	0	S2	UP
Gpx3	0	1.13579	0.974	0.725	0	S2	UP
Tmsb10	0	1.02741	0.994	0.993	0	S2	UP
Olfml3	0	1.01821	0.982	0.881	0	S2	UP
Lars2	0	0.920977	0.927	0.549	0	S2	UP
Uba52	0	0.571003	0.996	0.994	0	S2	UP
Rps28	0	0.378608	0.997	1	0	S2	UP
Rpl23	0	-0.305809	0.999	1	0	S2	DN
Rplp1	0	-0.311135	0.999	1	0	S2	DN
Fau	0	-0.366121	0.995	1	0	S2	DN
Xist	0	-0.696331	0.994	0.996	0	S2	DN
Ubc	0	-0.844579	0.945	0.997	0	S2	DN
Trib1	0	-0.860792	0.086	0.728	0	S2	DN
Ier2	0	-0.902592	0.685	0.987	0	S2	DN
Zfp36	0	-0.909716	0.364	0.92	0	S2	DN
Ccnl1	0	-0.93889	0.635	0.968	0	S2	DN
Atf3	0	-0.990329	0.205	0.817	0	S2	DN
Ier3	0	-1.03089	0.615	0.968	0	S2	DN
Junb	0	-1.05181	0.813	0.995	0	S2	DN
Klf4	0	-1.0957	0.535	0.952	0	S2	DN
Fosb	0	-1.28677	0.603	0.982	0	S2	DN
Fos	0	-1.30005	0.73	0.995	0	S2	DN
Nr4a1	0	-1.45273	0.342	0.951	0	S2	DN
Egr1	0	-1.59038	0.744	1	0	S2	DN
Rps15a	9.31423e-308	-0.304068	0.998	1	1.92544e-303	S2	DN
Ddx5	8.87469e-307	-0.694298	0.963	0.997	1.83458e-302	S2	DN
Osr2	2.00043e-299	-0.934348	0.574	0.938	4.13529e-295	S2	DN
Rgs2	1.53864e-297	0.986039	0.976	0.841	3.18068e-293	S2	UP
Igfbp5	1.99403e-292	1.42636	0.843	0.372	4.12206e-288	S2	UP
Txnip	1.49591e-284	0.907634	0.96	0.656	3.09235e-280	S2	UP
Rps24	1.37112e-278	-0.260222	0.999	1	2.83437e-274	S2	DN
Serpinb6b	1.24288e-276	1.08685	0.601	0.12	2.56928e-272	S2	UP
Rps18	1.0659e-274	-0.339747	0.993	0.998	2.20343e-270	S2	DN
Ctla2a	1.72733e-266	0.976794	1	0.991	3.57073e-262	S2	UP
F3	3.47486e-258	-0.84204	0.473	0.907	7.18323e-254	S2	DN
Isoc1	3.96262e-258	0.856587	0.822	0.519	8.19152e-254	S2	UP
Adamts1	1.08704e-257	-0.857333	0.597	0.951	2.24712e-253	S2	DN
Klf9	3.09383e-255	-0.663798	0.869	0.991	6.39556e-251	S2	DN
Dnajb1	4.93598e-247	-0.745864	0.255	0.777	1.02037e-242	S2	DN
Rpl9	6.94116e-247	-0.252879	0.999	1	1.43488e-242	S2	DN
Rps4x	6.14677e-246	-0.27345	0.999	1	1.27066e-241	S2	DN
Thbs1	6.15566e-246	-0.886431	0.409	0.859	1.2725e-241	S2	DN
Nfkbia	6.40904e-245	-0.79368	0.737	0.963	1.32488e-240	S2	DN
Rcn3	5.55761e-242	0.7896	0.929	0.838	1.14887e-237	S2	UP
Id3	1.18569e-239	-0.921987	0.545	0.919	2.45106e-235	S2	DN
Tgfbi	8.21965e-239	0.751648	0.796	0.396	1.69917e-234	S2	UP
Egr3	1.71121e-237	-0.63317	0.071	0.611	3.53741e-233	S2	DN
Wsb1	3.6384e-237	-0.725469	0.514	0.892	7.5213e-233	S2	DN
Pim1	1.87173e-234	-0.807996	0.478	0.882	3.86925e-230	S2	DN
Prss28	8.98495e-233	0.692508	0.805	0.428	1.85737e-228	S2	UP
Rpl35a	2.43672e-231	-0.285348	0.997	0.999	5.03719e-227	S2	DN
Btg2	1.21731e-230	-0.70815	0.597	0.95	2.51643e-226	S2	DN
mt-Co3	1.54263e-229	-0.313295	1	1	3.18892e-225	S2	DN
Fam213a	7.00137e-228	0.946186	0.741	0.373	1.44732e-223	S2	UP
Alkbh5	6.60607e-226	-0.646838	0.405	0.854	1.36561e-221	S2	DN
Dusp1	6.37433e-224	-0.816727	0.414	0.86	1.3177e-219	S2	DN
Marcks	6.50663e-224	0.612406	0.967	0.947	1.34505e-219	S2	UP
Ptch1	1.58985e-222	-0.702417	0.281	0.775	3.28653e-218	S2	DN
Thsd7a	1.08239e-221	0.681852	0.756	0.375	2.23752e-217	S2	UP
Wfdc1	2.57629e-220	-0.607113	0.156	0.7	5.3257e-216	S2	DN
Zfp36l1	1.34748e-219	-0.629634	0.984	0.998	2.78551e-215	S2	DN
Pltp	6.67576e-216	-0.563461	0.256	0.79	1.38001e-211	S2	DN
Zfand5	2.70168e-215	-0.645206	0.716	0.947	5.58492e-211	S2	DN
mt-Atp8	1.19151e-212	0.687184	0.836	0.567	2.46309e-208	S2	UP
Creb5	2.39689e-211	-0.616555	0.146	0.685	4.95485e-207	S2	DN
Pabpc1	2.36262e-210	-0.430381	0.982	0.999	4.88402e-206	S2	DN
Sparc	5.49087e-210	0.706405	0.997	0.993	1.13507e-205	S2	UP
Cdkn1c	6.7649e-210	0.925952	0.826	0.574	1.39844e-205	S2	UP
Ltbp4	1.47597e-209	-0.759759	0.644	0.908	3.05113e-205	S2	DN
Csrnp1	9.1358e-209	-0.521595	0.082	0.585	1.88855e-204	S2	DN
Rps27rt	1.36921e-207	-0.511856	0.277	0.775	2.83042e-203	S2	DN
Klf2	1.72766e-207	-0.815413	0.44	0.855	3.57142e-203	S2	DN
Klf6	2.49264e-207	-0.78486	0.578	0.905	5.15278e-203	S2	DN
mt-Cytb	5.89885e-207	-0.311229	1	1	1.21941e-202	S2	DN
Gem	1.33419e-206	-0.608048	0.22	0.742	2.75805e-202	S2	DN
Ube2d3	2.65281e-206	-0.557866	0.834	0.978	5.48389e-202	S2	DN
Nr4a2	5.91934e-206	-0.632062	0.139	0.64	1.22365e-201	S2	DN
Kdm6b	2.29491e-205	-0.624118	0.444	0.847	4.74405e-201	S2	DN
Ddx3x	1.07579e-204	-0.622251	0.688	0.947	2.22386e-200	S2	DN
Brd2	2.50841e-203	-0.594777	0.61	0.927	5.18538e-199	S2	DN
Tob2	1.03947e-201	-0.654551	0.511	0.894	2.14879e-197	S2	DN
Nfkbiz	1.49564e-201	-0.664584	0.207	0.695	3.09178e-197	S2	DN
Col15a1	1.70362e-201	-0.697367	0.43	0.874	3.52173e-197	S2	DN
Cdh3	3.42096e-200	0.339794	0.326	0.005	7.07181e-196	S2	UP
Rpl21	1.60774e-197	-0.266786	0.997	0.999	3.32353e-193	S2	DN
Tac2	2.29947e-197	1.14892	0.653	0.228	4.75346e-193	S2	UP
Fosl2	2.41695e-196	-0.612984	0.375	0.816	4.99632e-192	S2	DN
Rps17	2.31218e-194	0.320569	0.997	0.998	4.77973e-190	S2	UP
Lhfp	5.16e-193	-0.586496	0.245	0.732	1.06667e-188	S2	DN
Col18a1	8.19836e-193	-0.630477	0.526	0.889	1.69476e-188	S2	DN
Myl6	1.80401e-192	0.488814	0.989	0.993	3.72924e-188	S2	UP
Rpl29	9.09289e-192	0.494172	0.943	0.894	1.87968e-187	S2	UP
Ptn	2.25247e-191	1.13636	0.78	0.484	4.65631e-187	S2	UP
Pcolce	3.34739e-190	0.68914	0.841	0.562	6.91972e-186	S2	UP
Basp1	4.03585e-190	0.734218	0.642	0.264	8.34292e-186	S2	UP
mt-Nd3	3.32624e-189	-0.520536	0.679	0.955	6.876e-185	S2	DN
Eif4a2	1.70808e-186	-0.487155	0.742	0.955	3.53095e-182	S2	DN
Sfrp4	1.64602e-185	0.87819	0.941	0.808	3.40265e-181	S2	UP
Pnrc1	1.81369e-183	-0.53407	0.861	0.977	3.74926e-179	S2	DN
Mfap2	1.93868e-183	0.676586	0.873	0.757	4.00765e-179	S2	UP
Tshz2	4.85145e-183	0.49009	0.987	0.967	1.00289e-178	S2	UP
Rbbp6	5.4512e-183	-0.6114	0.623	0.911	1.12687e-178	S2	DN
Serf2	1.5171e-181	0.483026	0.982	0.988	3.13614e-177	S2	UP
1500015O10Rik	4.96555e-181	0.83989	0.606	0.214	1.02648e-176	S2	UP
Igfbp6	6.83277e-181	-0.8346	0.798	0.952	1.41247e-176	S2	DN
Tsc22d2	7.10205e-180	-0.567496	0.371	0.805	1.46814e-175	S2	DN
Clk1	5.87425e-177	-0.516802	0.756	0.966	1.21432e-172	S2	DN
Tnfaip8	1.17266e-176	0.712337	0.702	0.391	2.42412e-172	S2	UP
B230369F24Rik	1.96329e-176	-0.440864	0.078	0.53	4.05851e-172	S2	DN
Pim3	1.19281e-175	-0.520202	0.244	0.71	2.46577e-171	S2	DN
Laptm4a	7.11495e-175	-0.432468	0.949	0.988	1.4708e-170	S2	DN
Col1a1	9.131e-174	0.611179	0.982	0.966	1.88756e-169	S2	UP
Slc40a1	1.38403e-170	0.439699	0.419	0.067	2.86108e-166	S2	UP
A2m	2.96726e-169	0.424261	0.412	0.067	6.13392e-165	S2	UP
Atf4	1.34581e-168	-0.54967	0.625	0.91	2.78206e-164	S2	DN
Vegfa	5.07057e-167	-0.500235	0.325	0.759	1.04819e-162	S2	DN
Col1a2	6.19402e-167	0.56682	0.993	0.993	1.28043e-162	S2	UP
Penk	2.44586e-166	0.876506	0.876	0.693	5.05609e-162	S2	UP
Spry2	1.96121e-165	-0.494308	0.154	0.607	4.0542e-161	S2	DN
Topors	2.52276e-165	-0.580418	0.516	0.859	5.21506e-161	S2	DN
Plk2	4.82427e-165	-0.756824	0.248	0.69	9.97272e-161	S2	DN
F2r	9.38524e-165	0.601528	0.883	0.706	1.94012e-160	S2	UP
Nr4a3	1.57446e-163	-0.479418	0.071	0.497	3.25472e-159	S2	DN
Tnfrsf12a	4.83625e-163	-0.508217	0.145	0.581	9.9975e-159	S2	DN
Rbpms	1.23194e-162	-0.632644	0.775	0.946	2.54667e-158	S2	DN
Ube2s	1.58027e-162	-0.536576	0.621	0.901	3.26674e-158	S2	DN
Zbtb7a	1.22449e-160	-0.526764	0.436	0.823	2.53126e-156	S2	DN
Dcn	1.90172e-160	-0.668478	0.962	0.996	3.93124e-156	S2	DN
Wdr89	4.84556e-160	-0.431648	0.277	0.71	1.00167e-155	S2	DN
Bgn	8.52348e-159	0.475489	0.972	0.952	1.76197e-154	S2	UP
Vgll3	1.70592e-158	0.599522	0.759	0.473	3.52649e-154	S2	UP
Gpc6	2.75022e-158	0.594231	0.815	0.566	5.68525e-154	S2	UP
Ddhd1	1.10276e-157	-0.48482	0.176	0.622	2.27963e-153	S2	DN
Rrbp1	3.22262e-156	0.540103	0.949	0.905	6.6618e-152	S2	UP
Ppp1r10	2.81131e-155	-0.598646	0.592	0.882	5.81153e-151	S2	DN
Dnajb9	9.65017e-155	-0.546505	0.383	0.77	1.99488e-150	S2	DN
Fstl1	2.07487e-152	0.501276	0.954	0.918	4.28918e-148	S2	UP
Eif4a1	9.68071e-152	-0.411441	0.914	0.99	2.0012e-147	S2	DN
Smoc2	2.50495e-151	-0.508525	0.259	0.675	5.17823e-147	S2	DN
Ppp1r15a	1.80397e-150	-0.510871	0.604	0.933	3.72916e-146	S2	DN
Timp3	8.85181e-150	-0.560022	0.152	0.586	1.82985e-145	S2	DN
Npc2	2.16514e-149	0.401412	0.978	0.978	4.47578e-145	S2	UP
Cxcl14	3.27627e-149	0.903495	0.814	0.522	6.77271e-145	S2	UP
Ebpl	2.58849e-148	0.621012	0.857	0.794	5.35092e-144	S2	UP
Itga8	2.56547e-147	0.51479	0.568	0.216	5.30334e-143	S2	UP
Maob	1.80619e-145	-0.490654	0.187	0.614	3.73375e-141	S2	DN
Slc4a4	2.87037e-145	-0.539439	0.456	0.824	5.93363e-141	S2	DN
Clec1a	1.1443e-144	0.474041	0.407	0.088	2.3655e-140	S2	UP
Igfbp7	1.20508e-144	-0.488893	0.982	0.997	2.49113e-140	S2	DN
Fus	1.83825e-144	-0.478061	0.798	0.957	3.80003e-140	S2	DN
Srsf5	1.40049e-141	-0.443004	0.65	0.926	2.89508e-137	S2	DN
Dynll1	2.48028e-141	-0.386521	0.936	0.989	5.12724e-137	S2	DN
Zbtb20	7.87067e-141	-0.411173	0.99	0.996	1.62702e-136	S2	DN
Usp2	1.23239e-139	-0.430033	0.154	0.562	2.5476e-135	S2	DN
Dpep1	4.70664e-139	0.589452	0.626	0.283	9.72956e-135	S2	UP
Midn	1.34142e-138	-0.473142	0.488	0.824	2.77299e-134	S2	DN
Gls	2.78811e-138	-0.489778	0.422	0.784	5.76358e-134	S2	DN
Jun	3.03975e-138	-0.509628	0.877	0.994	6.28378e-134	S2	DN
Gm11808	1.89081e-137	-0.391745	0.314	0.722	3.90868e-133	S2	DN
Sfrp2	7.04391e-135	-0.480078	0.527	0.873	1.45612e-130	S2	DN
Gli1	7.3001e-134	-0.311015	0.051	0.422	1.50908e-129	S2	DN
Tnfaip6	4.34223e-133	-0.525515	0.31	0.689	8.97625e-129	S2	DN
Smad7	3.09082e-131	-0.509006	0.593	0.901	6.38934e-127	S2	DN
AY036118	1.50661e-129	0.560367	0.737	0.459	3.11446e-125	S2	UP
Nufip2	1.15998e-128	-0.467899	0.64	0.911	2.39791e-124	S2	DN
Zfp36l2	1.21887e-128	-0.465183	0.508	0.857	2.51965e-124	S2	DN
Tgm2	2.79614e-128	-0.366589	0.153	0.571	5.78017e-124	S2	DN
Egr2	6.10523e-128	-0.375425	0.113	0.499	1.26207e-123	S2	DN
Emilin1	6.36795e-128	0.510019	0.772	0.599	1.31638e-123	S2	UP
Lsamp	7.02857e-128	-0.35506	0.053	0.412	1.45295e-123	S2	DN
Des	1.87657e-127	0.589842	0.923	0.92	3.87924e-123	S2	UP
Mdk	2.45067e-127	0.473386	0.96	0.955	5.06602e-123	S2	UP
Cdkn1a	2.89935e-127	-0.538766	0.17	0.561	5.99353e-123	S2	DN
Sertad2	1.06948e-125	-0.389528	0.282	0.673	2.21083e-121	S2	DN
Cyr61	9.12907e-125	-0.555175	0.517	0.855	1.88716e-120	S2	DN
Ptger4	1.83675e-124	-0.442404	0.244	0.625	3.79692e-120	S2	DN
Hmgb1	2.34426e-124	0.405907	0.979	0.982	4.84605e-120	S2	UP
Jund	6.4431e-124	-0.423989	0.933	0.992	1.33192e-119	S2	DN
Nxn	1.49566e-123	0.475098	0.796	0.626	3.09183e-119	S2	UP
Rpl31	3.58288e-123	0.261013	0.993	0.995	7.40652e-119	S2	UP
Arl4c	4.5682e-123	-0.442342	0.133	0.512	9.44338e-119	S2	DN
Scara5	6.11866e-123	-0.440443	0.348	0.74	1.26485e-118	S2	DN
H3f3b	2.73261e-122	-0.307165	0.992	0.999	5.64884e-118	S2	DN
Ssr2	7.1345e-122	0.46261	0.863	0.766	1.47484e-117	S2	UP
Col6a2	9.7587e-122	0.46116	0.941	0.908	2.01732e-117	S2	UP
Zeb2	1.63576e-121	-0.492002	0.576	0.86	3.38145e-117	S2	DN
Trp53	5.21965e-121	-0.419421	0.486	0.809	1.07901e-116	S2	DN
Skil	1.96418e-119	-0.432896	0.357	0.723	4.06035e-115	S2	DN
Pcf11	6.8092e-119	-0.437476	0.45	0.786	1.4076e-114	S2	DN
S100a11	7.40449e-119	0.441983	0.95	0.955	1.53066e-114	S2	UP
Ints6	2.5571e-117	-0.4419	0.387	0.745	5.28604e-113	S2	DN
Tob1	5.09288e-117	-0.442092	0.368	0.734	1.0528e-112	S2	DN
Cd34	3.22541e-115	-0.494825	0.335	0.682	6.66756e-111	S2	DN
Ppm1h	2.50337e-114	0.287486	0.312	0.055	5.17496e-110	S2	UP
Hmcn1	4.78688e-114	0.468618	0.625	0.345	9.89543e-110	S2	UP
Atcayos	5.29987e-114	-0.437004	0.1	0.443	1.09559e-109	S2	DN
Htra1	8.86363e-114	0.579589	0.84	0.714	1.83229e-109	S2	UP
Hspa5	9.05182e-114	-0.4054	0.933	0.989	1.87119e-109	S2	DN
Spink1	7.09734e-113	0.451681	0.918	0.848	1.46716e-108	S2	UP
Sfpq	1.82664e-112	-0.394885	0.819	0.957	3.77603e-108	S2	DN
Prss29	5.86329e-112	0.423449	0.882	0.746	1.21206e-107	S2	UP
Ybx3	9.31223e-112	-0.394488	0.618	0.87	1.92502e-107	S2	DN
Prdx4	1.14927e-111	0.448313	0.841	0.74	2.37577e-107	S2	UP
Col6a1	6.51001e-111	0.379554	0.982	0.974	1.34575e-106	S2	UP
Cwc22	3.71964e-110	0.523746	0.677	0.427	7.68925e-106	S2	UP
Has2	2.0845e-109	-0.415447	0.178	0.527	4.30908e-105	S2	DN
Spty2d1	5.06353e-109	-0.414076	0.322	0.678	1.04673e-104	S2	DN
Pdgfc	5.33029e-109	0.489534	0.625	0.349	1.10188e-104	S2	UP
P4hb	1.03752e-108	0.395893	0.934	0.902	2.14476e-104	S2	UP
Mcl1	1.55132e-108	-0.40851	0.665	0.898	3.20688e-104	S2	DN
Uqcrh	6.15253e-108	-0.263055	0.981	0.997	1.27185e-103	S2	DN
Rasd1	1.43723e-107	-0.393395	0.069	0.393	2.97104e-103	S2	DN
Hsp90aa1	1.61866e-107	-0.332554	0.934	0.988	3.34608e-103	S2	DN
Nfat5	2.84438e-107	-0.394852	0.444	0.779	5.8799e-103	S2	DN
Rgmb	3.48499e-107	-0.359582	0.169	0.528	7.20418e-103	S2	DN
Azin1	3.56973e-107	-0.359239	0.228	0.591	7.37935e-103	S2	DN
Sertad1	8.8176e-107	-0.3639	0.309	0.688	1.82277e-102	S2	DN
Rbpj	1.20895e-106	0.489095	0.867	0.767	2.49913e-102	S2	UP
Abracl	2.15857e-106	0.468357	0.839	0.79	4.46219e-102	S2	UP
Thy1	5.88721e-106	-0.407631	0.345	0.685	1.217e-101	S2	DN
Cd44	6.88254e-106	-0.254636	0.038	0.341	1.42276e-101	S2	DN
Ramp1	1.11647e-105	0.442293	0.925	0.887	2.30797e-101	S2	UP
Cxcl5	7.19868e-105	0.337684	0.217	0.017	1.48811e-100	S2	UP
Ifitm2	2.09439e-104	0.283853	0.993	0.993	4.32951e-100	S2	UP
Prdx2	3.83944e-104	0.376607	0.969	0.975	7.9369e-100	S2	UP
Tpm4	8.33482e-104	0.447393	0.802	0.679	1.72297e-99	S2	UP
Phlda1	1.03269e-103	-0.428545	0.331	0.692	2.13477e-99	S2	DN
Gas1	1.58432e-103	0.538014	0.848	0.762	3.27512e-99	S2	UP
Ly6e	1.91901e-103	0.618213	0.855	0.785	3.96697e-99	S2	UP
Bmp4	5.19699e-103	-0.337819	0.052	0.359	1.07432e-98	S2	DN
Hist1h2ap	1.51588e-102	0.310198	0.321	0.071	3.13362e-98	S2	UP
Cebpb	1.66158e-102	-0.497518	0.704	0.913	3.43482e-98	S2	DN
Egfl6	4.91811e-102	0.303625	0.212	0.017	1.01667e-97	S2	UP
Ptp4a2	1.19125e-101	-0.376896	0.579	0.852	2.46256e-97	S2	DN
Hnrnph1	1.24211e-101	-0.3837	0.678	0.912	2.56768e-97	S2	DN
Maff	1.33568e-101	-0.283045	0.082	0.406	2.76111e-97	S2	DN
BC005537	2.01782e-101	-0.397052	0.613	0.874	4.17124e-97	S2	DN
Slc38a2	2.99445e-101	-0.369031	0.881	0.98	6.19012e-97	S2	DN
Itgb1	6.99248e-101	0.378178	0.922	0.875	1.44549e-96	S2	UP
Gas6	8.92502e-101	-0.307146	0.101	0.43	1.84498e-96	S2	DN
Cd200	8.95895e-101	-0.461375	0.438	0.744	1.85199e-96	S2	DN
Arpc1b	1.75428e-100	0.371113	0.937	0.892	3.62645e-96	S2	UP
Islr	8.17715e-100	0.389245	0.923	0.918	1.69038e-95	S2	UP
Fam189a2	1.75842e-99	-0.336023	0.19	0.532	3.63501e-95	S2	DN
Vcan	4.87892e-99	0.60634	0.753	0.593	1.00857e-94	S2	UP
Serpinh1	5.47949e-99	0.325322	0.985	0.992	1.13272e-94	S2	UP
Adm	1.66357e-98	-0.494604	0.36	0.689	3.43893e-94	S2	DN
Dlc1	2.88279e-98	-0.351028	0.269	0.625	5.95929e-94	S2	DN
Gm26669	6.65749e-98	-0.38363	0.222	0.559	1.37624e-93	S2	DN
Adamts2	6.95588e-98	0.402337	0.663	0.408	1.43792e-93	S2	UP
Mat2a	4.65997e-97	-0.390681	0.448	0.756	9.6331e-93	S2	DN
Calm1	6.38371e-96	0.489313	0.931	0.943	1.31964e-91	S2	UP
Cks2	1.16126e-95	-0.383688	0.248	0.584	2.40056e-91	S2	DN
Arl5b	1.41587e-95	-0.370202	0.259	0.594	2.92689e-91	S2	DN
Fgf2	1.55185e-95	0.253194	0.3	0.065	3.20798e-91	S2	UP
Fbxo32	2.34447e-95	-0.35279	0.184	0.533	4.84648e-91	S2	DN
Hspb8	3.11581e-95	-0.353973	0.339	0.671	6.44101e-91	S2	DN
Trim8	4.13206e-95	-0.319886	0.267	0.61	8.5418e-91	S2	DN
6030408B16Rik	4.1662e-95	-0.291907	0.095	0.41	8.61236e-91	S2	DN
Plod2	5.22608e-95	0.458178	0.792	0.664	1.08033e-90	S2	UP
Igfbp4	2.1858e-94	0.369859	0.978	0.988	4.51849e-90	S2	UP
Jmjd1c	3.89736e-94	-0.375324	0.55	0.826	8.05662e-90	S2	DN
Ogn	4.07456e-94	0.62724	0.603	0.348	8.42294e-90	S2	UP
Rcn1	5.6092e-94	0.481611	0.822	0.76	1.15953e-89	S2	UP
Myc	5.98727e-94	-0.403066	0.331	0.654	1.23769e-89	S2	DN
Rras2	6.85541e-94	0.327673	0.41	0.149	1.41715e-89	S2	UP
Sbno1	8.71994e-94	-0.356575	0.459	0.766	1.80259e-89	S2	DN
Mest	8.85636e-94	0.500011	0.426	0.164	1.83079e-89	S2	UP
Kcnd2	1.02511e-93	-0.250673	0.032	0.308	2.11911e-89	S2	DN
Dnajb4	1.24954e-93	-0.348125	0.362	0.699	2.58305e-89	S2	DN
Nolc1	2.30135e-93	-0.362284	0.305	0.632	4.75735e-89	S2	DN
Tra2b	3.23793e-93	-0.345061	0.753	0.931	6.69345e-89	S2	DN
Sec61b	3.91346e-93	0.417397	0.884	0.83	8.0899e-89	S2	UP
Klf13	4.72604e-93	-0.323907	0.294	0.644	9.76968e-89	S2	DN
Parm1	9.5275e-93	0.329357	0.344	0.095	1.96952e-88	S2	UP
Eif4e	1.84916e-92	-0.423238	0.488	0.763	3.82259e-88	S2	DN
Zbtb11	1.92041e-92	-0.302897	0.226	0.564	3.96988e-88	S2	DN
Gm47283	2.02968e-92	-0.403541	0.688	0.889	4.19576e-88	S2	DN
Fbxo33	3.71173e-92	-0.318156	0.155	0.482	7.67289e-88	S2	DN
Gnas	6.04428e-92	0.314116	0.991	0.995	1.24947e-87	S2	UP
Atp1a2	9.19941e-92	-0.355891	0.225	0.564	1.9017e-87	S2	DN
Hif1a	3.07812e-91	0.429914	0.688	0.497	6.36308e-87	S2	UP
Vps13b	4.4587e-91	-0.298243	0.222	0.566	9.21703e-87	S2	DN
Tmem106b	5.84199e-91	0.399554	0.621	0.387	1.20766e-86	S2	UP
Cdh11	1.16465e-89	0.37505	0.99	0.968	2.40756e-85	S2	UP
Plpp3	5.09005e-89	-0.484878	0.881	0.95	1.05222e-84	S2	DN
Enpp2	8.86989e-89	-0.298609	0.124	0.445	1.83358e-84	S2	DN
Snhg18	1.04527e-88	0.336631	0.939	0.919	2.16078e-84	S2	UP
Amd1	1.08065e-88	-0.299724	0.205	0.523	2.23393e-84	S2	DN
Hist1h2bc	1.69054e-88	-0.366562	0.321	0.649	3.49468e-84	S2	DN
Tnxb	2.12532e-88	-0.296578	0.17	0.489	4.39347e-84	S2	DN
Pnp	2.85629e-88	-0.354806	0.452	0.765	5.90452e-84	S2	DN
Fst	3.01811e-88	0.552923	0.917	0.805	6.23903e-84	S2	UP
Fth1	3.06163e-88	0.305442	0.999	0.999	6.329e-84	S2	UP
Impdh2	1.00809e-87	-0.325826	0.797	0.947	2.08393e-83	S2	DN
Cxcl1	1.29113e-87	-0.431732	0.059	0.329	2.66903e-83	S2	DN
Galnt15	1.31273e-87	-0.276347	0.112	0.433	2.71367e-83	S2	DN
Itm2a	1.38853e-87	0.532289	0.795	0.686	2.87038e-83	S2	UP
Sulf2	3.23454e-87	0.375822	0.527	0.265	6.68643e-83	S2	UP
Rarres2	6.59895e-87	-0.328125	0.798	0.947	1.36413e-82	S2	DN
Clu	1.85227e-86	0.317045	0.373	0.125	3.82901e-82	S2	UP
Slbp	1.98837e-86	-0.331929	0.38	0.696	4.11035e-82	S2	DN
Neat1	2.44204e-86	-0.526355	0.898	0.967	5.04817e-82	S2	DN
Snhg12	5.84061e-86	-0.336434	0.727	0.907	1.20737e-81	S2	DN
Nop56	1.00276e-85	-0.318903	0.358	0.681	2.07291e-81	S2	DN
Pbx1	1.29231e-85	-0.299247	0.98	0.994	2.67147e-81	S2	DN
Mmp14	1.73621e-85	0.417684	0.883	0.793	3.58909e-81	S2	UP
Cbr3	2.38156e-85	-0.316451	0.208	0.529	4.92317e-81	S2	DN
Tmed5	6.40513e-85	-0.326003	0.29	0.605	1.32407e-80	S2	DN
Sema3a	2.06577e-84	0.273277	0.319	0.089	4.27036e-80	S2	UP
Igf1r	2.58949e-84	-0.335781	0.49	0.79	5.35299e-80	S2	DN
S100a6	5.95951e-84	0.418055	0.993	0.989	1.23195e-79	S2	UP
Zbtb10	2.06341e-83	-0.266378	0.152	0.463	4.26548e-79	S2	DN
Filip1l	2.98633e-83	0.434611	0.588	0.337	6.17334e-79	S2	UP
Nectin3	3.00399e-83	-0.289777	0.244	0.565	6.20984e-79	S2	DN
Col3a1	3.07996e-83	0.338798	0.996	0.997	6.36689e-79	S2	UP
Epb41l4aos	3.99907e-83	-0.310326	0.467	0.765	8.26687e-79	S2	DN
Synpo2	5.51337e-83	-0.308029	0.282	0.607	1.13972e-78	S2	DN
Auts2	1.48649e-82	0.409015	0.859	0.737	3.07288e-78	S2	UP
Col14a1	2.09546e-82	0.474086	0.663	0.432	4.33174e-78	S2	UP
Hspa8	4.17591e-82	-0.259651	0.992	0.998	8.63244e-78	S2	DN
Rnase4	4.58086e-82	0.434514	0.956	0.941	9.46956e-78	S2	UP
Os9	6.58799e-82	0.376624	0.793	0.671	1.36187e-77	S2	UP
Gm48898	1.34615e-81	-0.277711	0.153	0.457	2.78276e-77	S2	DN
Grb10	1.53767e-81	0.41015	0.83	0.733	3.17868e-77	S2	UP
Atxn7l3b	2.82835e-81	0.34934	0.848	0.759	5.84676e-77	S2	UP
Ptp4a1	6.15076e-81	-0.309134	0.317	0.629	1.27149e-76	S2	DN
Mylip	6.65354e-81	-0.26703	0.153	0.464	1.37542e-76	S2	DN
Hmgcs2	2.87957e-80	0.469246	0.793	0.679	5.95264e-76	S2	UP
Slit3	6.76523e-80	0.379225	0.657	0.436	1.39851e-75	S2	UP
Maged2	6.88092e-80	0.421777	0.644	0.458	1.42242e-75	S2	UP
Tshz3	7.76486e-80	-0.317847	0.422	0.712	1.60515e-75	S2	DN
Kcnma1	1.30419e-79	0.331762	0.449	0.19	2.69602e-75	S2	UP
Tbx3	1.3756e-79	-0.329392	0.469	0.777	2.84364e-75	S2	DN
Nav3	2.02051e-79	0.284584	0.332	0.107	4.17681e-75	S2	UP
Chka	2.22991e-79	-0.335055	0.376	0.699	4.60967e-75	S2	DN
Rpl22l1	2.25066e-79	-0.265296	0.99	0.996	4.65256e-75	S2	DN
Cxcl12	2.3262e-79	-0.444794	0.613	0.853	4.80871e-75	S2	DN
Cpe	2.47855e-79	-0.303909	0.105	0.393	5.12366e-75	S2	DN
Ranbp2	3.97169e-79	-0.307194	0.378	0.693	8.21029e-75	S2	DN
Rab3il1	4.69703e-79	0.309993	0.44	0.194	9.70971e-75	S2	UP
Atp1b3	1.25911e-78	0.363889	0.881	0.837	2.60282e-74	S2	UP
Larp4	3.14029e-78	-0.323112	0.383	0.693	6.49161e-74	S2	DN
Ddx21	5.24578e-78	-0.291604	0.257	0.563	1.08441e-73	S2	DN
Camk1d	5.46526e-78	0.25407	0.302	0.084	1.12978e-73	S2	UP
Homer1	1.73923e-77	-0.277482	0.165	0.456	3.59534e-73	S2	DN
Rev3l	2.05492e-77	-0.330237	0.709	0.91	4.24793e-73	S2	DN
Zfp131	2.50652e-77	-0.274306	0.214	0.522	5.18147e-73	S2	DN
Srgn	4.96136e-77	-0.362428	0.862	0.977	1.02561e-72	S2	DN
Selenom	7.08016e-77	0.360448	0.901	0.872	1.46361e-72	S2	UP
Ptbp1	7.36924e-77	-0.312542	0.496	0.775	1.52337e-72	S2	DN
Ppic	8.02845e-77	0.327605	0.875	0.852	1.65964e-72	S2	UP
Snai2	1.49362e-76	0.421412	0.603	0.372	3.08761e-72	S2	UP
Nme2	5.26491e-76	0.343826	0.686	0.537	1.08836e-71	S2	UP
Eva1b	5.59013e-76	0.332394	0.896	0.859	1.15559e-71	S2	UP
Gnl3	6.63241e-76	-0.318113	0.494	0.765	1.37105e-71	S2	DN
Wnk1	7.1545e-76	-0.341233	0.635	0.852	1.47898e-71	S2	DN
Cfh	7.38396e-76	0.343527	0.919	0.779	1.52641e-71	S2	UP
Dpysl3	5.08327e-75	0.368038	0.818	0.731	1.05081e-70	S2	UP
Calu	8.48588e-75	0.358178	0.823	0.769	1.7542e-70	S2	UP
Sat1	1.61981e-74	-0.392754	0.517	0.771	3.34848e-70	S2	DN
Sgk1	2.10238e-74	-0.307864	0.187	0.476	4.34605e-70	S2	DN
Ppib	2.13012e-74	0.262292	0.985	0.985	4.40338e-70	S2	UP
Rap1b	2.65008e-74	-0.317861	0.566	0.805	5.47824e-70	S2	DN
Mpg	2.88424e-74	0.383062	0.68	0.496	5.9623e-70	S2	UP
Snu13	3.13053e-74	-0.33131	0.646	0.861	6.47144e-70	S2	DN
mt-Nd4l	4.89494e-74	0.3546	0.97	0.958	1.01188e-69	S2	UP
Ccdc80	5.76798e-74	0.378667	0.875	0.795	1.19236e-69	S2	UP
Mepce	9.62785e-74	-0.293644	0.283	0.587	1.99027e-69	S2	DN
Ppp1r2	1.05593e-73	-0.294209	0.339	0.637	2.18281e-69	S2	DN
Taf1d	3.36288e-73	-0.326711	0.663	0.87	6.95174e-69	S2	DN
Adamts5	3.51609e-73	-0.378088	0.114	0.382	7.26846e-69	S2	DN
Peli1	5.64086e-73	-0.285439	0.299	0.601	1.16608e-68	S2	DN
Cnpy2	5.90352e-73	0.310796	0.877	0.867	1.22038e-68	S2	UP
Eif5a	6.46303e-73	-0.283816	0.838	0.961	1.33604e-68	S2	DN
Ahcyl2	8.97801e-73	-0.274283	0.162	0.443	1.85593e-68	S2	DN
Chd3	1.35181e-72	0.351925	0.828	0.744	2.79447e-68	S2	UP
Ggt5	5.1701e-72	0.295014	0.352	0.128	1.06876e-67	S2	UP
Actb	5.1978e-72	0.333279	0.995	0.998	1.07449e-67	S2	UP
Ankrd17	9.60794e-72	-0.341984	0.659	0.855	1.98615e-67	S2	DN
Pdap1	2.11452e-71	0.34011	0.817	0.742	4.37113e-67	S2	UP
Tnfaip3	2.13272e-71	-0.258248	0.064	0.304	4.40876e-67	S2	DN
Tmed3	3.05067e-71	0.350168	0.834	0.788	6.30635e-67	S2	UP
Gstm1	4.21887e-71	-0.302438	0.74	0.913	8.72124e-67	S2	DN
Tmed10	4.55875e-71	0.306824	0.879	0.825	9.42385e-67	S2	UP
Fkbp10	5.33839e-71	0.336907	0.561	0.353	1.10355e-66	S2	UP
Ncl	5.3508e-71	-0.300773	0.949	0.988	1.10612e-66	S2	DN
Hnrnpu	6.82987e-71	-0.298737	0.873	0.964	1.41187e-66	S2	DN
Ppp1cb	6.97923e-71	-0.275122	0.494	0.773	1.44275e-66	S2	DN
Id1	7.26983e-71	-0.459263	0.457	0.736	1.50282e-66	S2	DN
Ski	1.87785e-70	-0.284812	0.38	0.678	3.8819e-66	S2	DN
Matr3	2.09743e-70	-0.291649	0.738	0.904	4.33581e-66	S2	DN
Ackr3	5.72888e-70	-0.304212	0.17	0.441	1.18427e-65	S2	DN
Gm8797	6.82177e-70	-0.285002	0.588	0.844	1.4102e-65	S2	DN
Icam1	9.11852e-70	-0.332177	0.363	0.654	1.88498e-65	S2	DN
Ank2	1.17243e-69	-0.274142	0.312	0.629	2.42364e-65	S2	DN
Adamdec1	1.61148e-69	0.591311	0.441	0.221	3.33125e-65	S2	UP
Btg1	2.777e-69	-0.297613	0.841	0.965	5.74062e-65	S2	DN
Nupr1	4.37134e-69	0.450272	0.443	0.213	9.03643e-65	S2	UP
Plpp1	4.97256e-69	0.282881	0.379	0.157	1.02793e-64	S2	UP
Cyp27a1	6.39483e-69	-0.281401	0.364	0.669	1.32194e-64	S2	DN
Cstb	1.71365e-68	-0.292928	0.579	0.809	3.54246e-64	S2	DN
Kdm7a	1.81008e-68	-0.268377	0.294	0.604	3.7418e-64	S2	DN
Mydgf	3.99518e-68	0.311415	0.716	0.594	8.25884e-64	S2	UP
Dlg4	4.05698e-68	-0.286634	0.329	0.623	8.3866e-64	S2	DN
Rps12-ps3	5.87591e-68	0.312174	0.593	0.406	1.21467e-63	S2	UP
Hcfc1r1	1.07035e-67	0.379041	0.746	0.671	2.21263e-63	S2	UP
Nfkb1	1.30785e-67	-0.34453	0.22	0.488	2.70359e-63	S2	DN
Tubb4b	1.49564e-67	-0.28664	0.347	0.635	3.09179e-63	S2	DN
Zfp503	1.88334e-67	-0.308285	0.554	0.817	3.89324e-63	S2	DN
Tiparp	2.34049e-67	-0.407648	0.727	0.901	4.83825e-63	S2	DN
Ifrd1	1.67518e-66	-0.302147	0.378	0.659	3.46294e-62	S2	DN
Postn	1.99363e-66	0.333133	0.411	0.181	4.12123e-62	S2	UP
Nop58	2.22354e-66	-0.31219	0.541	0.791	4.5965e-62	S2	DN
Tuba1b	2.22446e-66	-0.308355	0.617	0.86	4.5984e-62	S2	DN
Aldh9a1	2.94028e-66	0.333787	0.566	0.38	6.07815e-62	S2	UP
Gpc3	8.75206e-66	-0.314032	0.279	0.553	1.80923e-61	S2	DN
Pdia3	1.12987e-65	0.327492	0.876	0.833	2.33566e-61	S2	UP
Gria3	1.93479e-65	0.295789	0.411	0.191	3.99959e-61	S2	UP
Ddost	1.12009e-64	0.326092	0.838	0.79	2.31545e-60	S2	UP
Mtch1	1.14293e-64	0.301458	0.857	0.831	2.36266e-60	S2	UP
Mlec	1.89035e-64	0.334995	0.708	0.571	3.90773e-60	S2	UP
Txndc5	2.10924e-64	0.355844	0.748	0.666	4.36022e-60	S2	UP
Lamp2	2.23827e-64	0.293517	0.957	0.95	4.62696e-60	S2	UP
Arf5	3.60177e-64	0.296679	0.887	0.891	7.44558e-60	S2	UP
Zmym5	3.79455e-64	-0.268784	0.373	0.658	7.84409e-60	S2	DN
Abca1	5.80194e-64	-0.27486	0.449	0.752	1.19938e-59	S2	DN
Cavin3	5.93507e-64	0.37838	0.766	0.693	1.2269e-59	S2	UP
Col11a1	6.66041e-64	0.43268	0.652	0.499	1.37684e-59	S2	UP
Etf1	6.75256e-64	-0.286078	0.401	0.667	1.39589e-59	S2	DN
Sbsn	9.7919e-64	0.254548	0.332	0.13	2.02418e-59	S2	UP
Maf	9.81552e-64	0.374835	0.937	0.879	2.02907e-59	S2	UP
Hexim1	2.73998e-63	-0.299167	0.476	0.731	5.66409e-59	S2	DN
Bloc1s1	3.93041e-63	0.313027	0.587	0.419	8.12495e-59	S2	UP
Igfbp3	3.9802e-63	0.516966	0.958	0.911	8.22788e-59	S2	UP
Ebf1	5.30378e-63	-0.357164	0.766	0.913	1.0964e-58	S2	DN
Mapre1	8.40969e-63	-0.337933	0.519	0.749	1.73845e-58	S2	DN
Cox6c	1.15892e-62	-0.313726	0.973	0.994	2.39571e-58	S2	DN
Fibin	1.88785e-62	0.292291	0.342	0.132	3.90256e-58	S2	UP
Angptl7	3.45206e-62	-0.32111	0.486	0.787	7.13609e-58	S2	DN
Ccdc85b	6.53241e-62	0.271435	0.461	0.25	1.35038e-57	S2	UP
Ccnd2	1.1659e-61	-0.475868	0.373	0.608	2.41015e-57	S2	DN
Pafah1b3	1.34212e-61	0.306755	0.548	0.363	2.77444e-57	S2	UP
Ech1	1.72069e-61	0.329048	0.834	0.8	3.557e-57	S2	UP
Rhob	2.21385e-61	-0.322208	0.735	0.9	4.57647e-57	S2	DN
Tmem176a	2.28647e-61	0.401387	0.627	0.454	4.72658e-57	S2	UP
Csdc2	2.47054e-61	0.250644	0.355	0.149	5.1071e-57	S2	UP
H2afz	3.70908e-61	-0.262727	0.875	0.967	7.66741e-57	S2	DN
Mt1	4.27062e-61	0.518244	0.727	0.582	8.82822e-57	S2	UP
Tfe3	4.3545e-61	-0.27423	0.286	0.565	9.00162e-57	S2	DN
Bag3	9.3831e-61	-0.283583	0.415	0.679	1.93967e-56	S2	DN
Ldhb	1.34975e-60	0.367684	0.801	0.742	2.7902e-56	S2	UP
Ly6a	4.13615e-60	0.540123	0.749	0.535	8.55024e-56	S2	UP
Tmem119	4.23383e-60	0.317102	0.552	0.344	8.75218e-56	S2	UP
Cope	2.59963e-59	0.306413	0.712	0.612	5.37396e-55	S2	UP
Ssr4	3.38889e-59	0.267835	0.947	0.954	7.00552e-55	S2	UP
Nasp	4.09208e-59	-0.274597	0.436	0.71	8.45914e-55	S2	DN
Lmo4	9.98564e-59	-0.314579	0.651	0.852	2.06423e-54	S2	DN
Zfhx3	5.3515e-58	-0.295981	0.299	0.581	1.10626e-53	S2	DN
Atp2b1	5.89032e-58	-0.302379	0.767	0.908	1.21765e-53	S2	DN
Tcf21	7.44064e-58	-0.321882	0.401	0.655	1.53813e-53	S2	DN
Col6a3	9.98731e-58	0.367107	0.77	0.684	2.06458e-53	S2	UP
Nktr	1.00411e-57	-0.293407	0.751	0.906	2.07571e-53	S2	DN
Zmiz1	1.19635e-57	-0.257835	0.523	0.782	2.47309e-53	S2	DN
Cd9	2.56447e-57	-0.29245	0.481	0.735	5.30127e-53	S2	DN
Atp5k	5.72086e-57	0.300586	0.745	0.649	1.18262e-52	S2	UP
D10Wsu102e	7.75716e-57	-0.359424	0.417	0.663	1.60356e-52	S2	DN
Usp9x	1.73114e-56	-0.270659	0.547	0.777	3.57862e-52	S2	DN
Cbx5	2.16894e-56	0.309501	0.603	0.446	4.48362e-52	S2	UP
Sox4	4.67977e-56	0.346779	0.97	0.94	9.67401e-52	S2	UP
Hand2	2.02013e-55	0.338924	0.855	0.795	4.17601e-51	S2	UP
Ap1s2	3.56799e-55	0.33383	0.41	0.216	7.37574e-51	S2	UP
Apoe	5.54287e-55	-0.459539	0.797	0.896	1.14582e-50	S2	DN
Psap	6.29359e-55	0.259767	0.949	0.94	1.30101e-50	S2	UP
Errfi1	8.14523e-55	-0.334607	0.853	0.953	1.68378e-50	S2	DN
Pdia6	1.22024e-54	0.309499	0.84	0.791	2.52248e-50	S2	UP
Gdf10	1.73082e-54	-0.274748	0.162	0.399	3.57795e-50	S2	DN
Gm26802	2.56593e-54	-0.288207	0.149	0.386	5.3043e-50	S2	DN
Fbln1	2.71592e-54	0.283592	0.863	0.789	5.61435e-50	S2	UP
Sparcl1	9.01761e-54	-0.28928	0.801	0.95	1.86412e-49	S2	DN
Cyb5r3	1.41269e-53	0.310641	0.578	0.426	2.92032e-49	S2	UP
Sec62	1.48327e-53	0.259826	0.908	0.875	3.06621e-49	S2	UP
Sulf1	3.23109e-53	0.318375	0.63	0.438	6.6793e-49	S2	UP
Fut8	5.94562e-53	0.314733	0.503	0.324	1.22908e-48	S2	UP
Vit	1.22103e-52	-0.256086	0.268	0.514	2.52412e-48	S2	DN
Cdc37l1	3.14991e-52	0.310986	0.702	0.566	6.51149e-48	S2	UP
1810022K09Rik	4.82316e-52	0.282325	0.619	0.468	9.97045e-48	S2	UP
Sra1	5.35212e-52	0.283217	0.638	0.509	1.10639e-47	S2	UP
Pnisr	5.39456e-52	0.315358	0.647	0.492	1.11516e-47	S2	UP
Nsmce3	5.4313e-52	-0.26643	0.356	0.616	1.12276e-47	S2	DN
Hnrnpll	7.70071e-52	-0.254221	0.292	0.537	1.59189e-47	S2	DN
Col5a1	1.07082e-51	0.303157	0.726	0.609	2.2136e-47	S2	UP
Cyp51	2.16387e-51	0.273399	0.354	0.171	4.47315e-47	S2	UP
Aldh1a2	2.83421e-51	0.383275	0.676	0.574	5.85887e-47	S2	UP
Ahnak	3.50169e-51	-0.30785	0.797	0.932	7.23869e-47	S2	DN
Ppp1r12a	4.2399e-51	-0.275242	0.583	0.791	8.76472e-47	S2	DN
Cers6	6.55931e-51	0.261273	0.422	0.232	1.35594e-46	S2	UP
Efemp1	8.16942e-51	-0.306698	0.62	0.8	1.68878e-46	S2	DN
Tmem234	9.77181e-51	0.279713	0.774	0.704	2.02003e-46	S2	UP
Lox	1.98516e-50	0.344331	0.799	0.63	4.10373e-46	S2	UP
Tax1bp3	5.77193e-50	0.265106	0.467	0.288	1.19317e-45	S2	UP
Cavin1	2.21202e-49	-0.262792	0.55	0.77	4.57269e-45	S2	DN
Tceal9	3.05683e-49	0.258289	0.927	0.937	6.31907e-45	S2	UP
Lbp	3.62133e-49	0.270033	0.447	0.262	7.48602e-45	S2	UP
Net1	4.74385e-49	0.295262	0.484	0.303	9.80648e-45	S2	UP
Mif	2.06248e-48	-0.276089	0.84	0.943	4.26356e-44	S2	DN
Tead1	4.23906e-48	0.310228	0.65	0.525	8.76298e-44	S2	UP
Timp2	5.49231e-48	0.256411	0.939	0.938	1.13537e-43	S2	UP
Mylk	3.07505e-47	0.371551	0.657	0.516	6.35674e-43	S2	UP
Meg3	4.05132e-47	-0.557401	0.481	0.661	8.37489e-43	S2	DN
Apbb2	4.86924e-47	0.256437	0.409	0.23	1.00657e-42	S2	UP
Tmed9	8.66141e-47	0.2607	0.853	0.829	1.79049e-42	S2	UP
Myh10	8.59368e-46	0.355615	0.77	0.684	1.77649e-41	S2	UP
Idh2	1.33605e-45	0.278904	0.669	0.559	2.76187e-41	S2	UP
Tmem263	1.96675e-45	0.262241	0.491	0.329	4.06567e-41	S2	UP
Ctso	6.94577e-45	0.308792	0.622	0.489	1.43583e-40	S2	UP
Eps8	9.24257e-45	0.291715	0.641	0.493	1.91062e-40	S2	UP
Dpt	1.41456e-44	-0.276093	0.735	0.902	2.92419e-40	S2	DN
Mgst1	1.60858e-44	0.27842	0.916	0.903	3.32526e-40	S2	UP
Prelid1	1.90345e-44	0.280287	0.688	0.618	3.93481e-40	S2	UP
Rnd3	9.39702e-44	-0.258637	0.403	0.63	1.94255e-39	S2	DN
Mfap5	9.81047e-44	0.293499	0.961	0.946	2.02802e-39	S2	UP
Fam46c	2.09381e-43	0.29805	0.579	0.404	4.32831e-39	S2	UP
Mllt3	2.39545e-43	-0.253676	0.471	0.691	4.95188e-39	S2	DN
Col5a2	7.13567e-43	0.25118	0.947	0.952	1.47509e-38	S2	UP
Ier5	1.31826e-42	-0.263363	0.547	0.757	2.7251e-38	S2	DN
Ap2s1	1.63017e-42	0.255516	0.667	0.574	3.36989e-38	S2	UP
4833420G17Rik	2.29957e-42	0.280535	0.513	0.354	4.75367e-38	S2	UP
Erp29	4.57754e-42	0.269329	0.781	0.768	9.46269e-38	S2	UP
Rab9	5.06209e-42	0.264131	0.675	0.571	1.04643e-37	S2	UP
Adgrl2	2.24412e-41	0.291542	0.543	0.403	4.63905e-37	S2	UP
Nucb1	2.88727e-41	0.255843	0.768	0.714	5.96856e-37	S2	UP
Tspan4	5.08552e-41	0.252299	0.645	0.512	1.05128e-36	S2	UP
Tmem176b	7.61739e-41	0.350592	0.726	0.638	1.57467e-36	S2	UP
Psma7	8.42326e-41	0.266488	0.861	0.838	1.74126e-36	S2	UP
Ndufa3	8.7305e-41	0.267045	0.694	0.624	1.80477e-36	S2	UP
Ifit2	1.00132e-40	0.295846	0.246	0.1	2.06993e-36	S2	UP
Map2	1.27521e-40	-0.261458	0.395	0.616	2.63611e-36	S2	DN
Ckap4	2.2877e-40	0.301196	0.651	0.58	4.72913e-36	S2	UP
Sept11	6.57621e-40	0.269224	0.712	0.614	1.35943e-35	S2	UP
Entpd2	1.44741e-39	-0.254008	0.304	0.504	2.99209e-35	S2	DN
Mxra8	2.93015e-39	0.26694	0.837	0.795	6.0572e-35	S2	UP
Gng11	7.96462e-39	-0.251462	0.696	0.844	1.64645e-34	S2	DN
Fkbp7	1.11171e-38	0.269176	0.686	0.589	2.29814e-34	S2	UP
Nnat	1.64589e-38	0.286321	0.319	0.167	3.40238e-34	S2	UP
Romo1	8.59797e-38	0.252935	0.735	0.681	1.77737e-33	S2	UP
Pmepa1	1.78393e-37	0.271036	0.514	0.344	3.68775e-33	S2	UP
Myl9	2.68908e-37	0.327996	0.354	0.207	5.55887e-33	S2	UP
Atp8b1	3.17188e-37	-0.25903	0.618	0.785	6.55692e-33	S2	DN
Tns1	6.24419e-37	0.269599	0.578	0.46	1.2908e-32	S2	UP
Acadl	9.67572e-37	0.266294	0.725	0.666	2.00017e-32	S2	UP
Man2a1	2.1336e-36	0.257124	0.589	0.471	4.41058e-32	S2	UP
Gsn	2.76158e-36	-0.328868	0.853	0.935	5.70874e-32	S2	DN
1700020I14Rik	3.0905e-36	0.251534	0.562	0.43	6.38867e-32	S2	UP
Acot1	1.09068e-35	0.254779	0.888	0.885	2.25465e-31	S2	UP
1810058I24Rik	1.83189e-35	0.252358	0.762	0.752	3.78687e-31	S2	UP
Mfge8	4.88403e-35	0.253331	0.744	0.686	1.00963e-30	S2	UP
Hsd11b2	5.82136e-35	-0.272369	0.735	0.875	1.20339e-30	S2	DN
Pcsk5	1.54988e-34	0.353174	0.841	0.759	3.20391e-30	S2	UP
Svbp	6.19058e-34	0.252821	0.64	0.586	1.27972e-29	S2	UP
Aox3	3.21327e-31	0.393548	0.826	0.772	6.64247e-27	S2	UP
Tcf23	3.80565e-31	0.259842	0.537	0.397	7.86704e-27	S2	UP
Sh3bgrl3	8.64176e-31	0.25371	0.63	0.583	1.78642e-26	S2	UP
Hoxa9	1.36716e-30	0.275795	0.581	0.457	2.82619e-26	S2	UP
Plce1	3.38001e-30	0.267026	0.69	0.562	6.98716e-26	S2	UP
Kcnq1ot1	1.4069e-28	-0.300672	0.892	0.947	2.90834e-24	S2	DN
Kctd12	2.35829e-27	0.282351	0.852	0.846	4.87505e-23	S2	UP
Etnk1	4.30023e-24	0.254585	0.564	0.493	8.88943e-20	S2	UP
Ifitm3	4.53081e-24	0.275076	0.985	0.988	9.36608e-20	S2	UP
Fbln2	6.24133e-24	0.250596	0.498	0.386	1.29021e-19	S2	UP
Iigp1	1.07488e-18	0.381702	0.229	0.134	2.22198e-14	S2	UP
Gadd45g	6.29606e-16	0.308792	0.682	0.65	1.30152e-11	S2	UP
Hspa1a	3.40649e-14	0.628341	0.671	0.738	7.04191e-10	S2	UP
Cp	1.70072e-11	0.331683	0.637	0.643	3.51573e-07	S2	UP
Chodl	8.57119e-10	0.308807	0.472	0.428	1.77184e-05	S2	UP
Prlr	1.07517e-07	0.509465	0.285	0.243	0.00222258	S2	UP
Hspa1b	0.000516273	0.348833	0.546	0.624	1	S2	UP
Gm42418	9.41812e-65	1.91612	1	1	1.94691e-60	T	UP
Gm10076	3.23197e-55	1.99657	0.948	0.552	6.68112e-51	T	UP
Aass	2.13022e-53	-1.60945	0.003	0.608	4.4036e-49	T	DN
Lars2	1.51226e-21	1.44361	0.694	0.308	3.12615e-17	T	UP
Ctla2a	1.64563e-21	1.09003	0.859	0.552	3.40185e-17	T	UP
Fau	1.32281e-19	-0.450806	0.942	0.986	2.73452e-15	T	DN
Hspa1a	3.42963e-17	2.23415	0.419	0.035	7.08974e-13	T	UP
Birc2	6.01101e-17	-0.657036	0.076	0.406	1.2426e-12	T	DN
Fosb	2.7146e-16	-0.996926	0.242	0.615	5.61162e-12	T	DN
Prss29	1.01736e-15	0.850866	0.792	0.552	2.10309e-11	T	UP
Furin	1.40844e-15	-0.640141	0.144	0.503	2.91152e-11	T	DN
S100a4	2.27344e-15	-0.881039	0.532	0.769	4.69965e-11	T	DN
Slc7a6os	9.4465e-15	-0.863089	0.11	0.427	1.95278e-10	T	DN
Prss28	6.27108e-14	1.00676	0.651	0.357	1.29636e-09	T	UP
Rpl41	3.376e-13	-0.369263	0.936	0.986	6.97886e-09	T	DN
Malat1	4.01156e-13	0.508809	1	0.993	8.29269e-09	T	UP
AY036118	5.01777e-13	1.03223	0.587	0.336	1.03727e-08	T	UP
Lat	1.15985e-12	-0.590329	0.269	0.636	2.39764e-08	T	DN
Hsp90ab1	1.21122e-12	0.514945	0.939	0.958	2.50383e-08	T	UP
Rps27rt	1.51001e-12	-0.606123	0.076	0.343	3.12149e-08	T	DN
Rpl23	2.29222e-12	-0.322389	0.96	0.972	4.73848e-08	T	DN
Rpl35a	7.53666e-12	-0.387599	0.847	0.979	1.55798e-07	T	DN
Rps15a	1.15588e-11	-0.384369	0.927	0.979	2.38943e-07	T	DN
Zc3hav1	1.32818e-11	-0.564984	0.346	0.706	2.74561e-07	T	DN
Pfn1	1.34618e-11	-0.431945	0.835	0.951	2.78283e-07	T	DN
Elob	1.37146e-11	-0.489087	0.425	0.804	2.83508e-07	T	DN
Hspa1b	3.33464e-11	1.69412	0.349	0.07	6.89337e-07	T	UP
mt-Cytb	3.3593e-11	-0.250389	0.939	0.993	6.94434e-07	T	DN
Pim1	4.15244e-11	-0.57377	0.462	0.797	8.58392e-07	T	DN
Cd53	5.98144e-11	-0.448992	0.376	0.748	1.23648e-06	T	DN
H2-K1	7.27703e-11	-0.368755	0.899	0.958	1.50431e-06	T	DN
Spink1	9.5345e-11	0.74596	0.792	0.657	1.97097e-06	T	UP
Cstb	2.45617e-10	-0.767556	0.229	0.503	5.07739e-06	T	DN
Rps27a	3.24314e-10	-0.308245	0.936	0.993	6.70422e-06	T	DN
Uba52	4.31675e-10	0.424865	0.875	0.916	8.92359e-06	T	UP
Braf	8.38371e-10	-0.314216	0.043	0.238	1.73308e-05	T	DN
Hilpda	8.43488e-10	-0.786249	0.165	0.434	1.74366e-05	T	DN
Rasal3	1.21809e-09	-0.466467	0.122	0.385	2.51803e-05	T	DN
Isy1	1.34519e-09	-0.570036	0.162	0.441	2.78079e-05	T	DN
Spint2	1.52175e-09	-0.411322	0.067	0.287	3.14577e-05	T	DN
Srsf5	1.91815e-09	-0.427347	0.303	0.657	3.9652e-05	T	DN
Ptp4a1	3.32045e-09	-0.340421	0.138	0.413	6.86403e-05	T	DN
Fos	3.3464e-09	-0.590114	0.358	0.65	6.91768e-05	T	DN
Wdr89	3.69688e-09	-0.358048	0.058	0.259	7.64219e-05	T	DN
Rpl21	4.07495e-09	-0.336443	0.869	0.986	8.42374e-05	T	DN
Col1a2	4.55738e-09	0.700379	0.376	0.133	9.42101e-05	T	UP
Cd48	5.72101e-09	-0.496781	0.177	0.455	0.000118265	T	DN
Rplp1	6.28552e-09	-0.330853	0.948	0.986	0.000129934	T	DN
Tmsb4x	7.45281e-09	-0.317602	0.976	0.993	0.000154064	T	DN
Gm26669	9.12898e-09	-0.384975	0.08	0.294	0.000188714	T	DN
Junb	9.68138e-09	-0.352531	0.884	0.958	0.000200134	T	DN
Gm11808	1.00582e-08	-0.381024	0.135	0.392	0.000207923	T	DN
Icos	1.43241e-08	-0.643021	0.355	0.629	0.000296107	T	DN
Arl2bp	1.46726e-08	-0.311809	0.089	0.308	0.000303311	T	DN
Ost4	1.51398e-08	-0.384878	0.245	0.573	0.000312969	T	DN
Rps18	1.52514e-08	-0.361643	0.826	0.951	0.000315277	T	DN
Rpl9	1.57535e-08	-0.309278	0.933	0.972	0.000325656	T	DN
H2-D1	1.6287e-08	-0.27934	0.939	0.986	0.000336685	T	DN
Rps24	1.6345e-08	-0.293283	0.963	1	0.000337883	T	DN
Rora	2.27005e-08	-0.523565	0.508	0.748	0.000469264	T	DN
Hypk	2.92963e-08	-0.290906	0.058	0.245	0.000605613	T	DN
Tsc22d2	4.39155e-08	-0.38979	0.141	0.392	0.000907822	T	DN
Sparc	5.20461e-08	0.836336	0.37	0.133	0.0010759	T	UP
Uqcrh	5.31713e-08	-0.393542	0.627	0.888	0.00109916	T	DN
Nrip1	6.01592e-08	-0.490345	0.364	0.65	0.00124361	T	DN
Coq10b	7.28509e-08	-0.34301	0.257	0.566	0.00150597	T	DN
Cd52	7.52589e-08	-0.408811	0.768	0.937	0.00155575	T	DN
Srp14	8.06794e-08	-0.366655	0.315	0.629	0.0016678	T	DN
Ube2s	8.15365e-08	-0.418526	0.358	0.671	0.00168552	T	DN
Dusp5	8.37029e-08	-0.45419	0.401	0.692	0.00173031	T	DN
Chp1	9.97706e-08	-0.271558	0.049	0.217	0.00206246	T	DN
Tomm34	1.027e-07	-0.455107	0.067	0.245	0.00212301	T	DN
Gna13	1.19133e-07	-0.358383	0.232	0.524	0.00246272	T	DN
Cwc25	1.19531e-07	-0.556904	0.162	0.392	0.00247094	T	DN
Copb1	1.19592e-07	-0.279716	0.122	0.357	0.00247221	T	DN
Srsf6	1.21169e-07	-0.305842	0.15	0.399	0.00250482	T	DN
Ube2d3	2.09373e-07	-0.369371	0.581	0.86	0.00432815	T	DN
Rgcc	2.96219e-07	-0.531502	0.37	0.636	0.00612343	T	DN
Rps16	3.00598e-07	-0.254874	0.933	0.979	0.00621396	T	DN
Usp16	3.18605e-07	-0.28397	0.073	0.252	0.00658621	T	DN
Sub1	3.69324e-07	-0.388822	0.563	0.832	0.00763467	T	DN
Rps2	3.78833e-07	-0.308831	0.853	0.958	0.00783123	T	DN
Kdm6b	3.85168e-07	-0.418904	0.306	0.594	0.0079622	T	DN
Hsp90aa1	3.98056e-07	0.718017	0.765	0.706	0.00822861	T	UP
Cd82	4.03544e-07	-0.404519	0.266	0.552	0.00834206	T	DN
Selplg	4.53404e-07	-0.287599	0.425	0.755	0.00937277	T	DN
Siah2	4.57455e-07	-0.310156	0.073	0.252	0.0094565	T	DN
Gm2a	4.57547e-07	-0.373993	0.144	0.371	0.0094584	T	DN
Znrd1	4.61553e-07	-0.291653	0.165	0.42	0.00954122	T	DN
Col1a1	4.64759e-07	0.465679	0.33	0.119	0.00960749	T	UP
Rpl39	4.74287e-07	-0.268849	0.924	0.986	0.00980447	T	DN
Ptp4a2	5.69392e-07	-0.356385	0.413	0.755	0.0117705	T	DN
Nr4a3	5.96437e-07	-0.493624	0.272	0.524	0.0123295	T	DN
Ppdpf	6.00922e-07	-0.355775	0.107	0.301	0.0124223	T	DN
Itk	7.25302e-07	-0.334656	0.248	0.524	0.0149934	T	DN
Sumo2	9.33934e-07	-0.323948	0.511	0.797	0.0193063	T	DN
Fnip1	1.0635e-06	-0.297847	0.067	0.231	0.0219846	T	DN
mt-Nd3	1.12159e-06	-0.486807	0.291	0.566	0.0231854	T	DN
Gpx3	1.31232e-06	0.818638	0.226	0.049	0.0271283	T	UP
Etfb	1.34105e-06	-0.259902	0.101	0.294	0.0277223	T	DN
Pxdc1	1.35228e-06	-0.592891	0.098	0.28	0.0279544	T	DN
2010107E04Rik	1.39505e-06	-0.348307	0.269	0.545	0.0288384	T	DN
Ankrd13c	1.53671e-06	-0.345386	0.067	0.224	0.0317669	T	DN
Gpr132	1.55742e-06	-0.340419	0.141	0.357	0.032195	T	DN
Emb	1.57871e-06	-0.43663	0.633	0.825	0.032635	T	DN
Usmg5	1.58713e-06	-0.300429	0.208	0.455	0.0328092	T	DN
Tmem154	1.90661e-06	-0.367185	0.083	0.252	0.0394135	T	DN
Il2ra	2.01751e-06	-0.438385	0.18	0.406	0.0417059	T	DN
Unc45a	2.03395e-06	-0.252493	0.058	0.21	0.0420459	T	DN
Itm2b	2.27795e-06	-0.355618	0.771	0.895	0.0470899	T	DN
St6galnac3	2.35522e-06	-0.296597	0.073	0.238	0.0486871	T	DN
Tspan13	2.68402e-06	-0.377657	0.156	0.371	0.0554841	T	DN
Itpkb	2.76534e-06	-0.317312	0.303	0.573	0.0571652	T	DN
C1qbp	3.07354e-06	-0.329867	0.086	0.259	0.0635362	T	DN
Rheb	3.09247e-06	-0.327554	0.153	0.371	0.0639276	T	DN
Hprt	3.41466e-06	-0.281705	0.125	0.322	0.0705879	T	DN
Bscl2	3.95739e-06	-0.305241	0.095	0.273	0.0818073	T	DN
Srp9	4.18366e-06	-0.268616	0.211	0.462	0.0864845	T	DN
Slc3a2	4.22309e-06	-0.281531	0.33	0.608	0.0872997	T	DN
Ramp3	4.43048e-06	-0.531901	0.122	0.301	0.0915869	T	DN
Rnf7	4.55274e-06	-0.290926	0.119	0.315	0.0941143	T	DN
Alyref	4.59755e-06	-0.282554	0.089	0.259	0.0950405	T	DN
Blk	4.7118e-06	-0.505063	0.116	0.287	0.0974022	T	DN
Tmem176a	5.25663e-06	-0.517956	0.446	0.678	0.108665	T	DN
Stard3nl	5.66985e-06	-0.253485	0.07	0.224	0.117207	T	DN
Kdm2b	6.46225e-06	-0.26459	0.168	0.385	0.133588	T	DN
Ckb	6.88912e-06	-0.415244	0.297	0.524	0.142412	T	DN
Prr13	6.94082e-06	-0.2755	0.318	0.608	0.143481	T	DN
Tmem176b	7.70171e-06	-0.427603	0.434	0.657	0.15921	T	DN
Csde1	8.30843e-06	-0.271876	0.257	0.503	0.171752	T	DN
Mif4gd	8.51995e-06	-0.252629	0.067	0.217	0.176124	T	DN
Ostc	1.01636e-05	-0.328882	0.174	0.378	0.210102	T	DN
Glrx5	1.03079e-05	-0.326574	0.104	0.273	0.213086	T	DN
Cxcr6	1.08058e-05	-0.445339	0.434	0.657	0.223378	T	DN
Gm10320	1.11379e-05	-0.276094	0.07	0.217	0.230243	T	DN
Trir	1.1474e-05	-0.287485	0.272	0.51	0.237191	T	DN
Cd44	1.1698e-05	-0.309878	0.263	0.51	0.241821	T	DN
Rpl22l1	1.20967e-05	-0.268004	0.596	0.846	0.250063	T	DN
Lmo4	1.26799e-05	-0.545584	0.321	0.552	0.262118	T	DN
Rac2	1.2689e-05	-0.364879	0.624	0.825	0.262308	T	DN
Mrpl33	1.32201e-05	-0.35143	0.3	0.538	0.273286	T	DN
Slc16a6	1.39826e-05	-0.300715	0.11	0.28	0.289049	T	DN
Rps28	1.41305e-05	0.367426	0.862	0.895	0.292105	T	UP
Fxyd5	1.45773e-05	-0.281065	0.758	0.916	0.301341	T	DN
Orai1	1.47153e-05	-0.334019	0.18	0.385	0.304195	T	DN
Cyb5a	1.52814e-05	-0.347397	0.245	0.469	0.315896	T	DN
Txnip	1.66577e-05	0.602049	0.465	0.294	0.344347	T	UP
Ccr2	1.68639e-05	-0.326523	0.33	0.566	0.34861	T	DN
Kansl1	1.68654e-05	-0.342545	0.156	0.357	0.348641	T	DN
Nfkb1	1.70229e-05	-0.404915	0.318	0.566	0.351897	T	DN
D16Ertd472e	1.74682e-05	-0.411584	0.419	0.636	0.361102	T	DN
Sipa1	1.82375e-05	-0.30468	0.119	0.294	0.377006	T	DN
Lamtor2	1.82886e-05	-0.327121	0.263	0.49	0.378061	T	DN
Gng5	1.90595e-05	-0.273816	0.465	0.776	0.393998	T	DN
Mecp2	2.08059e-05	-0.384744	0.067	0.203	0.430099	T	DN
Hnrnpll	2.08558e-05	-0.305132	0.089	0.245	0.431131	T	DN
Plekhj1	2.10514e-05	-0.265951	0.141	0.329	0.435175	T	DN
S100a10	2.13252e-05	-0.39323	0.783	0.909	0.440834	T	DN
Ppm1a	2.1888e-05	-0.260351	0.095	0.252	0.452468	T	DN
Ramp1	2.2045e-05	-0.335753	0.431	0.664	0.455715	T	DN
Slc38a1	2.22327e-05	-0.29783	0.364	0.622	0.459594	T	DN
Rpl36al	2.26444e-05	-0.274237	0.517	0.79	0.468104	T	DN
Tshz1	2.27037e-05	-0.326925	0.113	0.28	0.469331	T	DN
Gtf2b	2.27648e-05	-0.269503	0.11	0.28	0.470593	T	DN
Dusp1	2.28698e-05	-0.331872	0.343	0.587	0.472765	T	DN
Tprgl	2.39486e-05	-0.298688	0.239	0.476	0.495066	T	DN
H2-Q7	2.40309e-05	-0.321503	0.336	0.587	0.496766	T	DN
Vasp	2.71571e-05	-0.307331	0.278	0.524	0.561392	T	DN
Hsph1	2.79626e-05	0.816511	0.33	0.182	0.578042	T	UP
Cwc22	2.79842e-05	0.713322	0.324	0.175	0.578489	T	UP
Ddx3x	2.87959e-05	-0.338411	0.385	0.636	0.595268	T	DN
Selenok	3.07239e-05	-0.283765	0.364	0.629	0.635124	T	DN
Rsrp1	3.10792e-05	0.489768	0.694	0.657	0.642469	T	UP
Aff1	3.32915e-05	-0.28555	0.076	0.217	0.688201	T	DN
Sla	3.4626e-05	-0.284277	0.168	0.371	0.715789	T	DN
Ly6g5b	3.47864e-05	-0.319986	0.174	0.371	0.719104	T	DN
Ltb4r1	3.67367e-05	-0.398026	0.235	0.448	0.759421	T	DN
Tbca	3.68193e-05	-0.273007	0.297	0.531	0.761128	T	DN
Higd2a	3.70843e-05	-0.26158	0.131	0.308	0.766607	T	DN
S100a11	4.00828e-05	-0.35634	0.581	0.741	0.828591	T	DN
Tcrg-C1	4.14176e-05	-0.45077	0.257	0.455	0.856186	T	DN
Tuba4a	4.30973e-05	-0.273711	0.223	0.448	0.890908	T	DN
Nabp1	4.43712e-05	-0.382416	0.284	0.503	0.917242	T	DN
Fam110a	4.56709e-05	-0.277951	0.119	0.287	0.944108	T	DN
Ccdc88c	4.57928e-05	-0.282509	0.15	0.343	0.946629	T	DN
Rnf115	4.58948e-05	-0.252872	0.089	0.238	0.948737	T	DN
Tnfaip3	4.78567e-05	-0.297033	0.428	0.664	0.989293	T	DN
Uqcrb	4.79534e-05	-0.26204	0.254	0.49	0.991293	T	DN
0610012G03Rik	5.27694e-05	-0.265358	0.113	0.273	1	T	DN
Gm8797	5.80623e-05	-0.37543	0.272	0.497	1	T	DN
Irf2bp2	6.09788e-05	-0.322207	0.193	0.385	1	T	DN
Cdk11b	6.24873e-05	-0.435461	0.223	0.427	1	T	DN
Actn2	6.32848e-05	-0.310087	0.101	0.252	1	T	DN
Tspo	7.22385e-05	-0.311647	0.495	0.776	1	T	DN
1110008P14Rik	7.38538e-05	-0.290432	0.122	0.287	1	T	DN
Cers2	7.38598e-05	-0.364036	0.101	0.245	1	T	DN
Ypel3	7.42889e-05	-0.324827	0.214	0.413	1	T	DN
D8Ertd738e	7.55627e-05	-0.313064	0.391	0.65	1	T	DN
Sri	8.09925e-05	-0.266536	0.336	0.587	1	T	DN
Ccni	8.14897e-05	-0.305463	0.159	0.343	1	T	DN
Ptbp1	8.90075e-05	-0.259848	0.174	0.364	1	T	DN
Il1r1	9.35753e-05	-0.353344	0.156	0.329	1	T	DN
Ccnl1	0.000100597	-0.268466	0.45	0.692	1	T	DN
Sem1	0.000107307	-0.272567	0.471	0.727	1	T	DN
mt-Atp8	0.000112228	0.678917	0.284	0.14	1	T	UP
Il17a	0.00011493	-0.469856	0.11	0.252	1	T	DN
Klf4	0.000125327	-0.444395	0.159	0.322	1	T	DN
Aes	0.000125857	-0.277031	0.575	0.811	1	T	DN
Rps26	0.000128086	-0.250391	0.89	0.986	1	T	DN
Cfl1	0.000132484	-0.25144	0.771	0.902	1	T	DN
Limd2	0.000144934	-0.273064	0.306	0.524	1	T	DN
Gm26532	0.000153264	-0.262563	0.089	0.224	1	T	DN
Atp6v1g1	0.000163874	-0.251903	0.217	0.42	1	T	DN
Gzma	0.000180403	0.531214	0.251	0.091	1	T	UP
Cct3	0.000183016	-0.271417	0.187	0.364	1	T	DN
Tnfsf11	0.000184395	-0.391162	0.122	0.266	1	T	DN
Gadd45b	0.000185673	-0.37362	0.502	0.678	1	T	DN
Yipf4	0.000192331	-0.300383	0.089	0.217	1	T	DN
Ndufa5	0.000196987	-0.270897	0.153	0.322	1	T	DN
S100a13	0.000248289	-0.277741	0.379	0.587	1	T	DN
Fis1	0.000254405	-0.261989	0.297	0.524	1	T	DN
Clint1	0.000277449	-0.276471	0.474	0.706	1	T	DN
Rpl10-ps3	0.000281589	-0.274578	0.101	0.231	1	T	DN
Acpp	0.000318196	-0.317446	0.144	0.294	1	T	DN
Dnaja1	0.000354094	0.392369	0.81	0.86	1	T	UP
Krcc1	0.000390256	-0.268711	0.116	0.259	1	T	DN
Selenop	0.000419766	-0.326091	0.333	0.524	1	T	DN
Man1a	0.000478232	-0.295492	0.15	0.301	1	T	DN
Snrpd3	0.000480086	-0.306711	0.217	0.392	1	T	DN
Arf6	0.000486193	-0.279006	0.159	0.322	1	T	DN
Sf3b3	0.000506978	-0.256929	0.165	0.322	1	T	DN
Hk2	0.000507569	-0.36266	0.116	0.245	1	T	DN
Bcl2a1b	0.000524805	-0.498194	0.3	0.455	1	T	DN
Itgb1	0.000550875	0.546279	0.401	0.252	1	T	UP
Atp5j2	0.000576671	-0.253088	0.48	0.692	1	T	DN
Got1	0.000577738	-0.365445	0.089	0.203	1	T	DN
Csk	0.000606653	-0.254441	0.159	0.315	1	T	DN
Cd3g	0.000630433	-0.297908	0.532	0.713	1	T	DN
Cdkn1a	0.000654502	-0.283586	0.324	0.503	1	T	DN
Samsn1	0.000707743	-0.256868	0.343	0.552	1	T	DN
Pkp3	0.000864513	-0.272477	0.107	0.231	1	T	DN
Ucp2	0.000917705	-0.265969	0.48	0.678	1	T	DN
Tmem123	0.00101468	-0.252565	0.183	0.343	1	T	DN
Calr	0.00123661	-0.269239	0.517	0.72	1	T	DN
9930111J21Rik2	0.00127369	0.629395	0.217	0.105	1	T	UP
Id2	0.00158024	0.426798	0.642	0.531	1	T	UP
Skil	0.00168656	-0.279331	0.205	0.357	1	T	DN
Ctla4	0.00188198	-0.257249	0.095	0.203	1	T	DN
Trdc	0.00189341	-0.584096	0.336	0.441	1	T	DN
Eif5	0.00207055	0.45294	0.587	0.594	1	T	UP
Tagln2	0.00214221	-0.260056	0.602	0.762	1	T	DN
Crip1	0.00298966	-0.263245	0.746	0.874	1	T	DN
Cdkn1b	0.00301947	0.426761	0.446	0.343	1	T	UP
Cd163l1	0.00345637	-0.367202	0.223	0.357	1	T	DN
Ptprcap	0.00379644	-0.255507	0.502	0.671	1	T	DN
Tiparp	0.00392035	-0.417594	0.26	0.399	1	T	DN
Tyrobp	0.00394963	0.603049	0.251	0.133	1	T	UP
Epsti1	0.00507785	0.549737	0.217	0.126	1	T	UP
Irf8	0.0056225	0.669223	0.205	0.105	1	T	UP
Avpi1	0.0062694	-0.306304	0.187	0.308	1	T	DN
Zeb1	0.00665471	-0.300053	0.177	0.301	1	T	DN
Ccnd2	0.00710186	0.359003	0.642	0.692	1	T	UP
Ikzf2	0.00745224	-0.361013	0.379	0.517	1	T	DN
Ahnak	0.00806831	-0.267112	0.627	0.755	1	T	DN
Elf1	0.00882531	-0.273847	0.431	0.601	1	T	DN
Cebpb	0.00902415	-0.327299	0.232	0.364	1	T	DN
Rsbn1	0.00928884	0.362208	0.254	0.154	1	T	UP
Hnrnpa2b1	0.0110887	0.269271	0.765	0.783	1	T	UP
Cd69	0.0116292	-0.263682	0.465	0.608	1	T	DN
Rock1	0.0134042	0.36169	0.532	0.497	1	T	UP
Fcer1g	0.017216	0.309946	0.254	0.154	1	T	UP
Lck	0.0182319	0.405023	0.275	0.182	1	T	UP
Jun	0.0185764	0.430789	0.44	0.371	1	T	UP
Rpl31	0.022197	0.30938	0.7	0.755	1	T	UP
Nkg7	0.0235133	0.351	0.349	0.245	1	T	UP
Rpl13a	0.0235326	0.302739	0.578	0.601	1	T	UP
Son	0.0270991	0.27949	0.651	0.72	1	T	UP
Gimap9	0.0303809	0.429757	0.318	0.259	1	T	UP
Eif4g2	0.031116	0.310703	0.575	0.629	1	T	UP
Gm26917	0.03522	1.73069	0.312	0.448	1	T	UP
Col3a1	0.0362104	0.263273	0.324	0.252	1	T	UP
Tpi1	0.0365475	0.406515	0.214	0.147	1	T	UP
Bcl2l11	0.0434239	0.513732	0.214	0.147	1	T	UP
Ssh2	0.0448796	0.398415	0.336	0.28	1	T	UP
mt-Nd4l	0.0455167	0.346258	0.489	0.49	1	T	UP
Prpf4b	0.0457743	0.392381	0.346	0.301	1	T	UP
Gm10076	1.30701e-26	2.00656	0.942	0.574	2.70184e-22	B	UP
Gm42418	2.03889e-22	1.38974	1	0.985	4.21479e-18	B	UP
Ctla2a	1.47282e-13	1.9055	0.831	0.456	3.04462e-09	B	UP
Uba52	8.24467e-12	0.821266	0.948	0.809	1.70434e-07	B	UP
S100a6	5.06929e-11	1.59694	0.576	0.088	1.04792e-06	B	UP
Lars2	2.04004e-10	1.50875	0.703	0.294	4.21717e-06	B	UP
Hspa1a	3.5378e-10	2.18584	0.448	0.015	7.31335e-06	B	UP
Hsp90ab1	3.68596e-10	0.747269	0.948	0.853	7.61962e-06	B	UP
Hspa1b	5.74594e-09	1.90799	0.413	0.029	0.00011878	B	UP
Prss28	2.52959e-08	0.914884	0.715	0.368	0.000522918	B	UP
Cd53	4.26605e-08	-0.772926	0.233	0.603	0.000881878	B	DN
Rps27rt	1.26936e-07	-0.797207	0.087	0.368	0.00262402	B	DN
AY036118	2.19903e-07	1.3454	0.628	0.368	0.00454583	B	UP
Hsp90aa1	3.42692e-07	0.955899	0.773	0.647	0.00708413	B	UP
Dnaja1	4.03545e-07	0.970562	0.727	0.515	0.00834209	B	UP
Dusp5	6.41351e-07	-0.779219	0.174	0.471	0.013258	B	DN
Rps28	6.89232e-07	0.559932	0.901	0.868	0.0142478	B	UP
mt-Cytb	1.11254e-06	-0.562369	0.948	0.985	0.0229985	B	DN
Col1a2	1.7596e-06	1.36713	0.384	0.088	0.0363744	B	UP
Ergic2	3.61353e-06	-0.462189	0.11	0.368	0.074699	B	DN
mt-Co3	4.05786e-06	-0.363023	0.983	1	0.0838841	B	DN
Chst3	4.68806e-06	-0.728514	0.035	0.221	0.0969116	B	DN
Vpreb3	5.08872e-06	-1.09185	0.169	0.441	0.105194	B	DN
Malat1	5.78451e-06	0.452205	1	0.956	0.119577	B	UP
Rps29	6.25409e-06	0.3832	0.988	0.985	0.129285	B	UP
Sec11c	7.35816e-06	-0.608999	0.326	0.632	0.152108	B	DN
H2-K1	8.96563e-06	-0.62188	0.686	0.897	0.185338	B	DN
Gpx3	9.35505e-06	0.946983	0.314	0.044	0.193388	B	UP
Rpl13	9.74768e-06	0.380127	1	0.971	0.201504	B	UP
Iscu	1.15038e-05	-0.424365	0.099	0.338	0.237807	B	DN
Iglc2	1.21889e-05	-0.815074	0.43	0.662	0.251969	B	DN
Myl4	1.25927e-05	-0.404676	0.035	0.206	0.260316	B	DN
Dok3	1.81929e-05	-0.601147	0.081	0.294	0.376083	B	DN
Zfp36l2	1.88784e-05	0.932427	0.541	0.265	0.390254	B	UP
Ptp4a3	2.00181e-05	-0.551021	0.157	0.426	0.413813	B	DN
Rps15	2.19957e-05	0.444775	0.942	0.941	0.454694	B	UP
Ly6d	2.98371e-05	-1.05537	0.547	0.735	0.616792	B	DN
Spink1	3.69277e-05	0.705998	0.802	0.647	0.76337	B	UP
Rpl38	4.47041e-05	0.355429	0.959	0.882	0.924123	B	UP
Rpl37a	5.06866e-05	0.348534	0.971	0.941	1	B	UP
Hspa8	5.92679e-05	0.47354	0.907	0.912	1	B	UP
Arl5c	6.20731e-05	-0.487452	0.064	0.25	1	B	DN
Yipf3	6.354e-05	-0.514188	0.116	0.324	1	B	DN
Ppp1r16b	6.40284e-05	-0.321066	0.157	0.426	1	B	DN
Rsrp1	7.98555e-05	0.468122	0.721	0.544	1	B	UP
Cd72	8.60803e-05	-0.728601	0.134	0.353	1	B	DN
Tgif1	9.52823e-05	-0.608444	0.227	0.485	1	B	DN
Rpl31	0.000107015	0.594858	0.762	0.632	1	B	UP
Sema4b	0.000113189	-0.414697	0.052	0.221	1	B	DN
Tram1	0.000130956	-0.517034	0.203	0.441	1	B	DN
Vim	0.00013626	0.801674	0.558	0.353	1	B	UP
Fcrl1	0.000160534	-0.48629	0.07	0.25	1	B	DN
Herpud1	0.000164996	-0.546667	0.297	0.544	1	B	DN
Gm30211	0.00016772	-0.578524	0.07	0.25	1	B	DN
Unc93b1	0.00016836	-0.537334	0.227	0.485	1	B	DN
Lztfl1	0.000186516	-0.287261	0.064	0.235	1	B	DN
Cd63	0.000211155	0.966969	0.227	0.029	1	B	UP
Col1a1	0.000249711	0.993799	0.337	0.118	1	B	UP
Ptp4a2	0.000259972	-0.424399	0.413	0.662	1	B	DN
Foxo1	0.000268564	-0.30484	0.134	0.353	1	B	DN
Rpsa	0.000276282	0.316314	0.988	1	1	B	UP
Atp1b1	0.000320069	-0.662967	0.076	0.25	1	B	DN
Atp6v1f	0.000331487	-0.454032	0.291	0.559	1	B	DN
Cd79b	0.000345245	-0.737447	0.523	0.75	1	B	DN
Rac2	0.000531949	-0.455575	0.442	0.676	1	B	DN
Abi1	0.000598478	-0.388253	0.11	0.294	1	B	DN
Mau2	0.000598478	-0.4215	0.11	0.294	1	B	DN
Bcap31	0.000618904	-0.395948	0.238	0.471	1	B	DN
Iglc1	0.000692801	-3.17294	0.215	0.456	1	B	DN
Rps23	0.00074966	0.302738	0.942	0.941	1	B	UP
Macf1	0.0007794	0.536663	0.541	0.338	1	B	UP
Ube2d2a	0.000795756	-0.483227	0.186	0.397	1	B	DN
Rpl10a	0.000818041	0.324379	0.924	0.897	1	B	UP
Degs1	0.000835155	-0.415105	0.128	0.309	1	B	DN
mt-Atp6	0.000845617	-0.286284	0.977	0.985	1	B	DN
B2m	0.000868372	-0.351308	0.715	0.868	1	B	DN
Gdi2	0.000922188	-0.448108	0.488	0.721	1	B	DN
Sdc4	0.000962454	-0.827832	0.32	0.529	1	B	DN
Igfbp4	0.000979161	0.863722	0.215	0.044	1	B	UP
mt-Co2	0.000980258	-0.260435	0.988	1	1	B	DN
Pafah1b3	0.000987027	-0.446434	0.192	0.382	1	B	DN
Ptpn6	0.00103604	-0.680265	0.262	0.456	1	B	DN
Myl12a	0.00105535	-0.458269	0.244	0.471	1	B	DN
Chchd10	0.00110515	-0.644378	0.244	0.456	1	B	DN
Rpl36	0.00113001	0.254136	0.983	0.912	1	B	UP
Rps17	0.00113846	0.473819	0.773	0.765	1	B	UP
Mrps36	0.00120555	-0.37808	0.081	0.235	1	B	DN
Arf5	0.00121412	-0.479581	0.256	0.485	1	B	DN
Yipf4	0.00122877	-0.387014	0.064	0.206	1	B	DN
Pfn1	0.00127074	-0.524627	0.773	0.926	1	B	DN
Arpc5l	0.00127814	-0.372966	0.308	0.559	1	B	DN
Ppp1cb	0.00128092	-0.488048	0.105	0.265	1	B	DN
Tmem50a	0.00130843	-0.264921	0.198	0.426	1	B	DN
H2-Eb1	0.00133081	-0.919767	0.36	0.559	1	B	DN
Rpl12	0.00136263	0.346034	0.919	0.882	1	B	UP
Eaf2	0.00136642	-0.338953	0.081	0.235	1	B	DN
Spib	0.00136942	-0.617106	0.116	0.279	1	B	DN
Aftph	0.00139748	-0.397501	0.11	0.279	1	B	DN
Cd52	0.00142064	-0.554881	0.785	0.897	1	B	DN
Sparc	0.00147186	0.849592	0.401	0.191	1	B	UP
4933434E20Rik	0.00151091	-0.319733	0.093	0.25	1	B	DN
Tpt1	0.00151199	0.261245	0.959	1	1	B	UP
Zfp706	0.00164089	-0.358323	0.343	0.588	1	B	DN
mt-Nd4	0.00164813	-0.357369	0.849	0.956	1	B	DN
Rbpj	0.00166733	0.471468	0.215	0.044	1	B	UP
Serpinh1	0.00168955	0.71601	0.209	0.044	1	B	UP
Sar1b	0.00174082	-0.325794	0.093	0.25	1	B	DN
Alkbh5	0.00178455	-0.390409	0.116	0.279	1	B	DN
Rpl26	0.00178731	0.304621	0.924	0.926	1	B	UP
Use1	0.00184638	0.594717	0.302	0.118	1	B	UP
Prkcd	0.00184727	-0.392933	0.145	0.324	1	B	DN
Tmed5	0.00187202	-0.370737	0.192	0.397	1	B	DN
Rchy1	0.00190758	-0.305728	0.122	0.294	1	B	DN
Elf1	0.00200964	-0.288767	0.285	0.515	1	B	DN
Blnk	0.0021176	-0.433504	0.186	0.382	1	B	DN
Mien1	0.00224141	-0.438246	0.163	0.338	1	B	DN
mt-Atp8	0.00229614	0.612361	0.32	0.132	1	B	UP
Selenok	0.00231949	-0.438342	0.337	0.529	1	B	DN
Rps5	0.00244465	0.284	0.942	0.985	1	B	UP
Hsph1	0.00245798	0.872335	0.267	0.103	1	B	UP
Gm11808	0.00249499	-0.27966	0.076	0.221	1	B	DN
Vapa	0.00253904	-0.426882	0.227	0.426	1	B	DN
Skil	0.00267132	-0.351039	0.279	0.5	1	B	DN
Jak1	0.00271117	0.626451	0.477	0.324	1	B	UP
Lat2	0.00271181	-0.367514	0.116	0.279	1	B	DN
Rps6	0.00277874	0.342017	0.89	0.809	1	B	UP
Rps19	0.00282887	0.276125	0.959	0.941	1	B	UP
Rpn2	0.00303733	-0.493816	0.151	0.324	1	B	DN
Txnl1	0.00311647	-0.276918	0.14	0.309	1	B	DN
Lsm12	0.00323126	-0.398379	0.209	0.397	1	B	DN
Uqcrh	0.00323581	-0.448087	0.558	0.735	1	B	DN
Dnajc2	0.00383329	-0.448977	0.116	0.265	1	B	DN
Rps14	0.00390706	0.26592	0.971	0.971	1	B	UP
Ehd4	0.00409363	-0.338536	0.238	0.441	1	B	DN
Rtraf	0.00412936	-0.3185	0.227	0.426	1	B	DN
Nufip2	0.00425115	0.713866	0.424	0.265	1	B	UP
Raly	0.0042623	-0.445569	0.244	0.426	1	B	DN
Pten	0.00428752	-0.264917	0.314	0.529	1	B	DN
Slk	0.00467817	0.643055	0.227	0.074	1	B	UP
Xist	0.00486142	-0.504345	0.657	0.794	1	B	DN
1110008P14Rik	0.00515952	-0.409919	0.099	0.235	1	B	DN
Cfl1	0.00530772	-0.390597	0.57	0.765	1	B	DN
Lamp1	0.00535228	0.531551	0.302	0.132	1	B	UP
Ms4a1	0.00548065	-0.609567	0.413	0.544	1	B	DN
Chd3	0.00571426	0.636319	0.221	0.074	1	B	UP
Smim14	0.00582456	-0.369195	0.285	0.471	1	B	DN
Ptbp1	0.00599374	-0.409839	0.198	0.368	1	B	DN
Dnajc7	0.00626243	-0.447796	0.297	0.5	1	B	DN
Col3a1	0.00629877	0.602928	0.395	0.221	1	B	UP
5031425E22Rik	0.00650696	-0.398609	0.099	0.235	1	B	DN
Rplp2	0.00667543	0.290791	0.93	0.941	1	B	UP
Fli1	0.00670091	-0.294783	0.169	0.338	1	B	DN
Cstb	0.00690272	-0.294486	0.14	0.294	1	B	DN
Calm3	0.00701258	-0.444706	0.198	0.368	1	B	DN
Nedd9	0.00718741	-0.612745	0.087	0.206	1	B	DN
Tmed9	0.00742822	-0.37355	0.32	0.515	1	B	DN
Pld4	0.00780337	-0.619238	0.11	0.235	1	B	DN
Trp53inp1	0.00784443	-0.250931	0.14	0.294	1	B	DN
Ccnd3	0.00818434	0.491083	0.291	0.132	1	B	UP
Ubald2	0.00818455	-0.460039	0.18	0.338	1	B	DN
Map4k1	0.0082302	-0.412176	0.087	0.206	1	B	DN
Snx5	0.00823153	-0.424785	0.326	0.529	1	B	DN
Mrpl57	0.00840484	-0.305638	0.163	0.309	1	B	DN
Rpl14	0.00888926	0.254729	0.866	0.926	1	B	UP
Mdp1	0.00891914	-0.331538	0.087	0.206	1	B	DN
Arhgap25	0.00902106	-0.275874	0.081	0.206	1	B	DN
Tmem258	0.00944111	-0.330321	0.267	0.456	1	B	DN
Snrpb	0.00974056	-0.34938	0.297	0.485	1	B	DN
Tsc22d3	0.00977706	0.416787	0.488	0.324	1	B	UP
Elavl1	0.00978632	-0.373085	0.145	0.294	1	B	DN
Ago2	0.00980101	-0.271331	0.192	0.368	1	B	DN
Ptprcap	0.00990218	-0.464569	0.314	0.485	1	B	DN
Khdrbs1	0.00999549	-0.40207	0.209	0.368	1	B	DN
Tnrc6b	0.0104755	-0.283743	0.227	0.397	1	B	DN
Ndufb7	0.010556	-0.376603	0.273	0.441	1	B	DN
Gm2a	0.0105958	-0.626869	0.209	0.368	1	B	DN
Ube2l3	0.0106092	-0.424726	0.174	0.324	1	B	DN
Tspan13	0.0106318	-0.308542	0.273	0.441	1	B	DN
Tmsb4x	0.0111202	-0.498316	0.988	0.985	1	B	DN
Tcf3	0.0111273	-0.327006	0.163	0.309	1	B	DN
Rilpl2	0.0115866	-0.255929	0.442	0.647	1	B	DN
Csk	0.0117126	-0.384547	0.209	0.368	1	B	DN
Ankrd10	0.0119857	-0.325323	0.11	0.235	1	B	DN
Fam49b	0.0126706	-0.364212	0.291	0.456	1	B	DN
Rpl3	0.0128886	0.257025	0.89	0.897	1	B	UP
Etf1	0.0129072	-0.279811	0.18	0.338	1	B	DN
Kcnq1ot1	0.0131625	-0.381152	0.256	0.426	1	B	DN
H2-Q7	0.0132159	-0.252872	0.128	0.265	1	B	DN
Mrpl34	0.0132159	-0.271864	0.128	0.265	1	B	DN
Mia3	0.0134124	-0.311373	0.099	0.221	1	B	DN
Ube2e3	0.0137179	-0.27322	0.122	0.25	1	B	DN
Cd24a	0.0138882	-0.312394	0.297	0.485	1	B	DN
Rps27	0.0140209	0.262029	0.919	0.971	1	B	UP
Irf4	0.0142504	-0.414369	0.227	0.382	1	B	DN
Arhgap15	0.0142653	0.835454	0.279	0.162	1	B	UP
Twistnb	0.0143139	-0.279333	0.128	0.265	1	B	DN
Ssr3	0.0143607	-0.295115	0.186	0.338	1	B	DN
Mindy2	0.0144978	-0.31172	0.099	0.221	1	B	DN
Eif5	0.014671	0.369823	0.634	0.529	1	B	UP
Etnk1	0.014703	0.56999	0.419	0.294	1	B	UP
Jtb	0.0149839	-0.271431	0.203	0.368	1	B	DN
Rpl23a	0.0150898	0.251157	0.86	0.838	1	B	UP
Rbm3	0.0151049	-0.296092	0.378	0.559	1	B	DN
Vps29	0.0153269	-0.456254	0.134	0.265	1	B	DN
Ndufa4	0.0155212	-0.257589	0.343	0.529	1	B	DN
Igkc	0.0156008	-0.467653	0.767	0.765	1	B	DN
Cmtm7	0.0159309	-0.369084	0.256	0.397	1	B	DN
Gm10260	0.0159438	0.505076	0.547	0.456	1	B	UP
Fau	0.0159976	-0.267525	0.948	1	1	B	DN
Ube2b	0.0160238	-0.359649	0.326	0.485	1	B	DN
Eef1g	0.0160318	0.417937	0.674	0.632	1	B	UP
Yy1	0.0164446	0.560378	0.517	0.397	1	B	UP
Leprotl1	0.016521	-0.331337	0.093	0.206	1	B	DN
Slc35b2	0.0169345	-0.585475	0.099	0.206	1	B	DN
Dhx36	0.0172271	-0.27934	0.099	0.221	1	B	DN
Ppp2ca	0.0178176	-0.269179	0.267	0.426	1	B	DN
mt-Nd1	0.0183352	-0.288543	0.907	0.985	1	B	DN
Msi2	0.01835	-0.306144	0.134	0.265	1	B	DN
Cdv3	0.0183759	-0.26851	0.448	0.632	1	B	DN
Cyba	0.0183922	-0.307953	0.576	0.721	1	B	DN
Ssr4	0.0186165	-0.436991	0.395	0.529	1	B	DN
Ddx6	0.0187204	-0.363617	0.442	0.603	1	B	DN
Spcs2	0.0188791	-0.272568	0.314	0.485	1	B	DN
Hnrnpul1	0.0190415	-0.352873	0.14	0.265	1	B	DN
Spcs1	0.0190768	-0.37256	0.209	0.338	1	B	DN
Iglc3	0.0192038	-0.492602	0.285	0.456	1	B	DN
Arpc5	0.0193856	-0.32143	0.36	0.529	1	B	DN
Atp5o.1	0.0199632	-0.36195	0.244	0.412	1	B	DN
H13	0.0205837	-0.418903	0.221	0.353	1	B	DN
Trmt112	0.0222526	-0.503076	0.203	0.338	1	B	DN
Sbds	0.0224328	0.545923	0.203	0.088	1	B	UP
Neurl3	0.0229265	0.597138	0.262	0.132	1	B	UP
Nop10	0.0238122	-0.450119	0.267	0.426	1	B	DN
Cacybp	0.0238166	0.565934	0.36	0.235	1	B	UP
Slc25a5	0.0240359	-0.251958	0.401	0.603	1	B	DN
Atp5c1	0.0241042	-0.306181	0.285	0.456	1	B	DN
Atp5f1	0.0242153	-0.406992	0.343	0.515	1	B	DN
Hspd1	0.0242208	0.441255	0.407	0.279	1	B	UP
Psmb3	0.0245164	-0.355512	0.233	0.382	1	B	DN
Neat1	0.0245209	-0.361346	0.43	0.588	1	B	DN
Jun	0.02455	0.937423	0.512	0.456	1	B	UP
Cd79a	0.025877	-0.377157	0.721	0.794	1	B	DN
Ly6c2	0.025957	-0.708643	0.116	0.221	1	B	DN
Uqcrc2	0.0259932	-0.296942	0.14	0.265	1	B	DN
Slc39a7	0.0260638	-0.332313	0.099	0.206	1	B	DN
Jchain	0.0264098	-0.907954	0.116	0.221	1	B	DN
Rnaset2a	0.0265427	-0.37478	0.099	0.206	1	B	DN
Mob1a	0.0274667	0.355847	0.244	0.118	1	B	UP
Mcmbp	0.0277732	-0.263744	0.099	0.206	1	B	DN
Actb	0.0280636	-0.350266	0.977	1	1	B	DN
Ccnl2	0.0281651	0.556033	0.267	0.147	1	B	UP
Sept11	0.0283	-0.425303	0.256	0.397	1	B	DN
Ifitm2	0.0295641	0.319818	0.262	0.132	1	B	UP
Kmt2a	0.0300263	0.352339	0.378	0.25	1	B	UP
Tlk2	0.0301842	-0.252827	0.11	0.221	1	B	DN
Tmem147	0.0304483	-0.258082	0.128	0.235	1	B	DN
Dnajb1	0.0307035	0.797339	0.349	0.265	1	B	UP
H2-D1	0.0313301	-0.32228	0.901	0.926	1	B	DN
Srsf3	0.0313771	-0.330473	0.395	0.559	1	B	DN
Ptpn18	0.0316462	-0.313981	0.384	0.588	1	B	DN
Tecr	0.032329	-0.287766	0.145	0.265	1	B	DN
Tomm22	0.032329	-0.291176	0.145	0.265	1	B	DN
Rhoa	0.0326652	-0.306053	0.477	0.603	1	B	DN
Gpbp1	0.0327714	-0.313733	0.302	0.456	1	B	DN
Rpl29	0.0333446	0.338052	0.413	0.294	1	B	UP
Pim1	0.0339118	-0.581288	0.395	0.515	1	B	DN
Tmem176a	0.0340247	-0.501826	0.221	0.353	1	B	DN
Hmgb1	0.034121	0.465753	0.622	0.588	1	B	UP
Bclaf1	0.0355402	0.512022	0.424	0.324	1	B	UP
Mtpn	0.0362321	-0.358811	0.227	0.353	1	B	DN
Itm2c	0.0366219	-0.256796	0.122	0.235	1	B	DN
Calm1	0.036821	0.26333	0.831	0.838	1	B	UP
Nop58	0.0391668	0.438168	0.227	0.118	1	B	UP
Arhgap17	0.0393219	-0.381828	0.273	0.397	1	B	DN
Grcc10	0.039811	0.327586	0.25	0.132	1	B	UP
Bod1l	0.0403587	0.594951	0.291	0.176	1	B	UP
Mbd2	0.0411327	-0.274706	0.186	0.309	1	B	DN
Ppdpf	0.041193	-0.256155	0.163	0.279	1	B	DN
Lgals1	0.0411943	0.74866	0.413	0.338	1	B	UP
Chd4	0.041945	0.283025	0.541	0.382	1	B	UP
Chka	0.0422328	-0.294579	0.14	0.25	1	B	DN
Hnrnpf	0.0422705	-0.268391	0.465	0.632	1	B	DN
Add3	0.04307	0.614577	0.36	0.265	1	B	UP
Cwc22	0.043304	0.774614	0.302	0.206	1	B	UP
Runx3	0.0435439	-0.300356	0.116	0.221	1	B	DN
Snu13	0.0438162	-0.260439	0.285	0.426	1	B	DN
Taf1d	0.0440236	0.308683	0.401	0.279	1	B	UP
Cap1	0.0440513	-0.330704	0.157	0.265	1	B	DN
Mtss1	0.0446764	-0.477493	0.203	0.324	1	B	DN
Rsbn1l	0.0465503	0.744592	0.355	0.265	1	B	UP
Txnip	0.0478734	0.449631	0.471	0.382	1	B	UP
Stat3	0.0479021	0.295151	0.285	0.162	1	B	UP
Rbm39	0.0482881	0.33723	0.738	0.721	1	B	UP
Trabd	0.0483161	-0.284253	0.14	0.25	1	B	DN
Aass	6.22401e-185	-1.43814	0.001	0.723	1.28663e-180	NK	DN
Gm10076	1.03728e-180	2.21523	1	0.762	2.14427e-176	NK	UP
Gm42418	7.76667e-132	1.32832	1	1	1.60553e-127	NK	UP
Uba52	4.33683e-126	0.63318	0.998	0.987	8.9651e-122	NK	UP
Rps28	3.85618e-118	0.644485	0.997	0.959	7.9715e-114	NK	UP
Lars2	5.76056e-74	0.900301	0.854	0.354	1.19082e-69	NK	UP
Junb	7.06476e-61	-0.815544	0.94	0.992	1.46043e-56	NK	DN
Rps29	8.60675e-61	0.307013	1	0.997	1.77919e-56	NK	UP
Pfn1	2.70015e-56	-0.429863	1	0.997	5.58174e-52	NK	DN
Rps17	4.54349e-55	0.473584	0.984	0.913	9.39231e-51	NK	UP
Nr4a2	7.14942e-54	-0.813456	0.808	0.931	1.47793e-49	NK	DN
Rpl35	7.88613e-54	0.369888	0.994	0.962	1.63022e-49	NK	UP
Ctla2a	2.16627e-53	0.530489	0.995	0.869	4.47811e-49	NK	UP
Srsf5	5.46461e-53	-0.665193	0.614	0.864	1.12964e-48	NK	DN
Rpl6	1.10592e-51	0.333217	0.999	0.987	2.28616e-47	NK	UP
Rpl31	1.2855e-51	0.432874	0.979	0.897	2.65738e-47	NK	UP
Nkg7	1.58154e-51	-0.679996	0.981	0.972	3.26935e-47	NK	DN
Rpl29	2.03809e-50	0.570702	0.896	0.618	4.21314e-46	NK	UP
Ccl4	3.6959e-49	-1.19683	0.07	0.397	7.64017e-45	NK	DN
Gzmc	1.94002e-46	2.31915	0.609	0.221	4.01041e-42	NK	UP
Dusp5	5.84291e-46	-0.664859	0.758	0.949	1.20785e-41	NK	DN
Rpl10	3.92646e-45	0.308489	0.998	0.99	8.11678e-41	NK	UP
Ube2d3	1.38971e-44	-0.505326	0.881	0.956	2.87281e-40	NK	DN
Rpl23a	3.77875e-43	0.353593	0.997	0.977	7.81143e-39	NK	UP
mt-Atp8	1.10177e-42	0.580324	0.69	0.31	2.27759e-38	NK	UP
Rpl36	2.53503e-42	0.266207	0.998	0.997	5.24041e-38	NK	UP
Hspa1a	9.30237e-42	1.38946	0.413	0.038	1.92299e-37	NK	UP
Kdm6b	7.93326e-41	-0.698435	0.356	0.69	1.63996e-36	NK	DN
H3f3b	1.28642e-40	-0.406058	0.995	1	2.65929e-36	NK	DN
Gm10260	1.54286e-40	0.438971	0.955	0.772	3.18939e-36	NK	UP
Ccl5	1.22981e-39	-2.47763	0.088	0.372	2.54227e-35	NK	DN
Rpl5	2.77174e-39	0.302612	0.999	0.974	5.72974e-35	NK	UP
mt-Co2	4.48901e-39	-0.267857	0.999	0.997	9.27969e-35	NK	DN
Tmsb15a	5.33686e-39	0.973576	0.636	0.328	1.10323e-34	NK	UP
Rpl37	3.49744e-38	0.27301	1	1	7.22991e-34	NK	UP
mt-Co3	2.78516e-37	-0.275656	0.999	1	5.75748e-33	NK	DN
Rps15	7.24592e-37	0.268811	0.997	0.99	1.49788e-32	NK	UP
AY036118	1.43046e-36	0.581965	0.697	0.336	2.95705e-32	NK	UP
Prss28	1.48175e-36	0.584691	0.753	0.387	3.06307e-32	NK	UP
Ifitm2	2.50197e-36	1.43764	0.518	0.172	5.17208e-32	NK	UP
Rack1	7.41822e-36	0.252877	0.998	0.99	1.53349e-31	NK	UP
Pim1	1.23373e-35	-0.830536	0.438	0.71	2.55036e-31	NK	DN
Fau	4.71251e-35	-0.259019	1	1	9.74171e-31	NK	DN
Dusp1	2.15325e-34	-0.596721	0.384	0.705	4.45121e-30	NK	DN
Zfp36l2	9.33914e-34	-0.565926	0.875	0.954	1.93059e-29	NK	DN
Rps27rt	1.07191e-33	-0.518394	0.227	0.546	2.21585e-29	NK	DN
Hspa1b	1.46196e-32	0.944515	0.362	0.049	3.02217e-28	NK	UP
Rpl26	2.3306e-31	0.30993	0.997	0.977	4.81782e-27	NK	UP
Adgre5	5.90698e-31	-0.644013	0.176	0.469	1.22109e-26	NK	DN
Spry2	1.18477e-30	-0.907925	0.35	0.628	2.44915e-26	NK	DN
mt-Nd1	5.41005e-29	-0.31207	0.99	0.992	1.11837e-24	NK	DN
Gadd45b	6.33253e-28	-0.834428	0.309	0.595	1.30906e-23	NK	DN
Emp3	6.50469e-28	-0.978088	0.187	0.433	1.34465e-23	NK	DN
Sparc	9.50536e-28	0.388155	0.578	0.246	1.96495e-23	NK	UP
Crip1	5.31723e-27	-0.426299	0.966	0.977	1.09918e-22	NK	DN
Rpl4	8.05161e-27	0.257737	0.994	0.954	1.66443e-22	NK	UP
Rpl3	9.70783e-27	0.268445	0.995	0.995	2.0068e-22	NK	UP
Gpx3	1.04608e-26	0.355662	0.352	0.064	2.16246e-22	NK	UP
Eef1b2	1.12873e-26	0.255886	0.994	0.972	2.33331e-22	NK	UP
Birc2	1.36605e-26	-0.522227	0.241	0.505	2.8239e-22	NK	DN
Fus	1.61966e-26	-0.483945	0.714	0.826	3.34817e-22	NK	DN
mt-Cytb	1.68824e-26	-0.308362	0.995	0.997	3.48993e-22	NK	DN
Eif1	1.88077e-26	-0.275117	0.996	1	3.88792e-22	NK	DN
Hist1h2ap	1.15064e-25	0.504552	0.352	0.074	2.3786e-21	NK	UP
Dixdc1	1.18809e-25	0.388873	0.403	0.128	2.45601e-21	NK	UP
Gzmd	2.28569e-25	2.08707	0.381	0.108	4.72497e-21	NK	UP
Ier2	2.60085e-25	-0.504424	0.78	0.9	5.37648e-21	NK	DN
Col1a2	3.65116e-25	0.344575	0.523	0.221	7.54767e-21	NK	UP
Rps12-ps3	4.68771e-25	0.357171	0.532	0.236	9.69043e-21	NK	UP
Lat	2.05125e-24	-0.663497	0.106	0.321	4.24034e-20	NK	DN
Bcl2l11	2.19065e-24	0.458412	0.769	0.51	4.52851e-20	NK	UP
Car2	3.16937e-24	0.447451	0.729	0.454	6.55173e-20	NK	UP
Wsb1	3.48579e-24	-0.51984	0.369	0.626	7.20582e-20	NK	DN
Egr1	4.30051e-24	-0.508689	0.505	0.751	8.89002e-20	NK	DN
Gzme	8.91577e-24	1.81634	0.344	0.087	1.84307e-19	NK	UP
Itgb2	1.43922e-23	-0.619678	0.341	0.595	2.97516e-19	NK	DN
Grcc10	1.63145e-23	0.402533	0.723	0.459	3.37254e-19	NK	UP
Nr4a3	2.60854e-23	-0.56801	0.549	0.756	5.39237e-19	NK	DN
H2-K1	5.77326e-23	-0.384475	0.993	1	1.19345e-18	NK	DN
Col1a1	7.6851e-23	0.367117	0.475	0.179	1.58866e-18	NK	UP
Nr4a1	2.08509e-21	-0.515062	0.544	0.741	4.31029e-17	NK	DN
Hif1a	2.52567e-21	0.412376	0.612	0.359	5.22106e-17	NK	UP
Tmem2	4.27045e-21	0.467582	0.671	0.392	8.82788e-17	NK	UP
Rpl36a	5.26559e-21	0.253948	0.988	0.954	1.0885e-16	NK	UP
Os9	5.75508e-21	0.380138	0.745	0.518	1.18969e-16	NK	UP
Plac8	7.77962e-21	0.565221	0.786	0.572	1.6082e-16	NK	UP
Rap1b	1.74656e-20	-0.560319	0.804	0.895	3.61049e-16	NK	DN
Ppp1r15a	2.11708e-20	-0.444786	0.625	0.787	4.37644e-16	NK	DN
Wdr89	2.17495e-20	-0.384198	0.26	0.487	4.49605e-16	NK	DN
H2-D1	5.80802e-20	-0.306276	1	1	1.20063e-15	NK	DN
Gzmf	6.23584e-20	2.24571	0.251	0.038	1.28907e-15	NK	UP
Zc3hav1	7.14872e-20	-0.505999	0.633	0.774	1.47778e-15	NK	DN
Rpl13a	7.79054e-20	0.309379	0.962	0.818	1.61046e-15	NK	UP
Spp1	9.45387e-20	1.04861	0.578	0.323	1.9543e-15	NK	UP
H2-Q7	1.08143e-19	-0.513182	0.262	0.505	2.23552e-15	NK	DN
Rac2	1.17339e-19	-0.295794	0.973	0.959	2.42563e-15	NK	DN
Eef1g	1.58444e-19	0.302783	0.954	0.821	3.27535e-15	NK	UP
Fos	6.82849e-19	-0.54425	0.413	0.636	1.41159e-14	NK	DN
Ddx5	9.08016e-19	-0.294174	0.99	0.992	1.87705e-14	NK	DN
Isy1	9.84173e-19	-0.493156	0.453	0.633	2.03448e-14	NK	DN
Tnfaip3	1.15434e-18	-0.634316	0.446	0.651	2.38624e-14	NK	DN
Cwc22	1.73686e-18	0.367363	0.538	0.297	3.59044e-14	NK	UP
Fcrl6	2.16231e-18	0.409521	0.487	0.269	4.46992e-14	NK	UP
Ube2s	3.20426e-18	-0.384231	0.748	0.818	6.62385e-14	NK	DN
Cd53	4.5752e-18	-0.438761	0.739	0.838	9.45785e-14	NK	DN
Cd3g	5.52544e-18	-0.790391	0.271	0.495	1.14222e-13	NK	DN
Nedd4l	5.86002e-18	-0.383771	0.094	0.269	1.21138e-13	NK	DN
Cd48	6.65789e-18	-0.437515	0.592	0.728	1.37632e-13	NK	DN
1810022K09Rik	7.34387e-18	0.335066	0.516	0.287	1.51812e-13	NK	UP
Vps37b	8.65739e-18	-0.491035	0.843	0.908	1.78966e-13	NK	DN
Nfkbia	9.68966e-18	-0.421343	0.679	0.808	2.00305e-13	NK	DN
Igha	2.4426e-17	0.367514	0.378	0.156	5.04934e-13	NK	UP
mt-Nd3	4.06382e-17	-0.399809	0.638	0.749	8.40072e-13	NK	DN
Hnrnph1	4.4404e-17	-0.426871	0.557	0.71	9.17919e-13	NK	DN
Kif13b	4.58166e-17	0.319152	0.609	0.379	9.47121e-13	NK	UP
Aldoa	1.41373e-16	0.319436	0.856	0.692	2.92246e-12	NK	UP
Myh9	2.03179e-16	0.358999	0.889	0.8	4.20011e-12	NK	UP
Ptp4a2	2.24396e-16	-0.346088	0.85	0.903	4.63871e-12	NK	DN
Cd3d	3.60033e-16	-0.72377	0.184	0.379	7.4426e-12	NK	DN
Csrnp1	4.49827e-16	-0.39736	0.24	0.449	9.29882e-12	NK	DN
Nme2	5.63417e-16	0.297278	0.504	0.292	1.1647e-11	NK	UP
Stk17b	6.26657e-16	-0.406765	0.83	0.897	1.29543e-11	NK	DN
Clk1	8.20034e-16	-0.368391	0.762	0.846	1.69518e-11	NK	DN
Icam1	9.72486e-16	-0.508266	0.438	0.623	2.01032e-11	NK	DN
Sh3kbp1	1.11775e-15	-0.297942	0.183	0.39	2.31061e-11	NK	DN
Xist	1.15932e-15	-0.351641	0.949	0.905	2.39655e-11	NK	DN
Brd2	1.53545e-15	-0.38822	0.714	0.79	3.17409e-11	NK	DN
Itgb1	3.10755e-15	0.288288	0.957	0.813	6.42392e-11	NK	UP
Ccnl1	3.35938e-15	-0.380416	0.715	0.808	6.94452e-11	NK	DN
Pim3	3.50664e-15	-0.333466	0.236	0.441	7.24893e-11	NK	DN
Polr2l	3.98667e-15	0.329292	0.512	0.321	8.24124e-11	NK	UP
Sumo2	5.52739e-15	-0.282411	0.889	0.905	1.14262e-10	NK	DN
Cks2	5.55219e-15	-0.393073	0.342	0.533	1.14775e-10	NK	DN
Sla	7.35032e-15	-0.290309	0.161	0.362	1.51946e-10	NK	DN
Tgif1	1.72769e-14	-0.376909	0.39	0.582	3.57149e-10	NK	DN
Myo1e	2.14806e-14	0.3011	0.529	0.338	4.44047e-10	NK	UP
Lgals3	2.48828e-14	0.3161	0.917	0.744	5.14378e-10	NK	UP
Bhlhe40	2.68448e-14	-0.385464	0.652	0.759	5.54936e-10	NK	DN
Ubc	3.85834e-14	-0.267622	0.953	0.982	7.97596e-10	NK	DN
Eif4a1	4.52383e-14	-0.277795	0.892	0.903	9.35167e-10	NK	DN
Rbpj	4.59529e-14	0.279133	0.546	0.338	9.49938e-10	NK	UP
Ifng	4.70846e-14	-0.397453	0.205	0.408	9.73332e-10	NK	DN
Gm11808	5.38131e-14	-0.354055	0.335	0.515	1.11242e-09	NK	DN
Dock8	6.35111e-14	0.278116	0.711	0.492	1.3129e-09	NK	UP
Itga2	7.40983e-14	-0.433632	0.134	0.303	1.53176e-09	NK	DN
Cstb	9.25484e-14	-0.405822	0.517	0.672	1.91316e-09	NK	DN
Itpkb	1.21433e-13	-0.401178	0.515	0.674	2.51026e-09	NK	DN
Psmb8	1.22003e-13	0.268305	0.94	0.813	2.52205e-09	NK	UP
Il18rap	1.59537e-13	-0.524208	0.179	0.351	3.29795e-09	NK	DN
Cnbp	1.7178e-13	-0.332383	0.794	0.851	3.55103e-09	NK	DN
Clec2i	1.96888e-13	0.278542	0.428	0.236	4.07007e-09	NK	UP
Hist1h1e	2.27094e-13	0.283832	0.265	0.09	4.69448e-09	NK	UP
Cdkn1b	2.29577e-13	0.256007	0.594	0.354	4.74582e-09	NK	UP
Rhoa	3.15794e-13	-0.288815	0.874	0.903	6.52809e-09	NK	DN
Klf2	3.23866e-13	-0.434135	0.166	0.336	6.69495e-09	NK	DN
Rora	5.93519e-13	-0.566492	0.078	0.213	1.22692e-08	NK	DN
Nabp1	6.01903e-13	-0.454816	0.593	0.713	1.24425e-08	NK	DN
Srsf6	7.04985e-13	-0.348885	0.486	0.623	1.45734e-08	NK	DN
Ifitm3	7.29968e-13	0.554611	0.41	0.228	1.50899e-08	NK	UP
Neat1	9.18075e-13	-0.518428	0.778	0.823	1.89785e-08	NK	DN
Rnaset2a	9.88004e-13	-0.370651	0.538	0.641	2.0424e-08	NK	DN
Tagln2	1.12139e-12	-0.30449	0.873	0.882	2.31814e-08	NK	DN
Nudt4	1.19004e-12	0.314391	0.69	0.49	2.46004e-08	NK	UP
Actb	1.19718e-12	-0.281681	1	1	2.47481e-08	NK	DN
Ncr1	1.19761e-12	-0.44907	0.88	0.81	2.4757e-08	NK	DN
C1qtnf6	1.724e-12	0.252776	0.468	0.279	3.56385e-08	NK	UP
Cyba	1.77315e-12	-0.292618	0.919	0.954	3.66546e-08	NK	DN
Aimp1	2.24187e-12	0.275653	0.723	0.533	4.63439e-08	NK	UP
Mat2a	2.30107e-12	-0.388848	0.484	0.636	4.75677e-08	NK	DN
Txnip	2.34237e-12	0.265214	0.631	0.41	4.84214e-08	NK	UP
Ndufa4	2.38808e-12	-0.25333	0.91	0.892	4.93664e-08	NK	DN
Sec61b	2.59028e-12	0.267191	0.903	0.833	5.35463e-08	NK	UP
Ccnd2	3.05527e-12	-0.637131	0.343	0.5	6.31586e-08	NK	DN
Ssr4	5.3002e-12	0.257118	0.878	0.764	1.09566e-07	NK	UP
Slbp	5.86069e-12	-0.328111	0.565	0.685	1.21152e-07	NK	DN
Slc3a2	6.18302e-12	-0.268018	0.678	0.769	1.27815e-07	NK	DN
Slc25a4	6.87617e-12	0.268412	0.768	0.59	1.42144e-07	NK	UP
Eomes	8.44681e-12	0.318193	0.836	0.618	1.74613e-07	NK	UP
H2afz	1.03112e-11	-0.377639	0.929	0.944	2.13154e-07	NK	DN
Padi2	1.24036e-11	0.26271	0.488	0.303	2.56408e-07	NK	UP
Pdia3	1.28276e-11	0.2764	0.844	0.705	2.65172e-07	NK	UP
Klra8	1.35935e-11	-0.474566	0.355	0.536	2.81004e-07	NK	DN
Btg1	1.98979e-11	-0.495222	0.856	0.91	4.1133e-07	NK	DN
Smc4	2.04828e-11	0.251451	0.564	0.362	4.23421e-07	NK	UP
Magoh	2.23251e-11	-0.325639	0.576	0.672	4.61505e-07	NK	DN
Tob1	2.28419e-11	-0.354403	0.229	0.4	4.72187e-07	NK	DN
Rgcc	3.61397e-11	-0.617669	0.207	0.359	7.47081e-07	NK	DN
Zfp36	5.18025e-11	-0.264689	0.231	0.415	1.07086e-06	NK	DN
Ptbp1	5.30584e-11	-0.313981	0.493	0.621	1.09682e-06	NK	DN
Swap70	5.402e-11	0.257865	0.499	0.318	1.1167e-06	NK	UP
Ybx1	5.9541e-11	0.261811	0.961	0.892	1.23083e-06	NK	UP
Calm2	6.52421e-11	-0.297841	0.923	0.903	1.34868e-06	NK	DN
Il21r	9.64289e-11	-0.257832	0.108	0.249	1.99338e-06	NK	DN
Ywhaq	1.05915e-10	-0.312385	0.567	0.682	2.18947e-06	NK	DN
Anxa2	1.31682e-10	-0.299571	0.881	0.849	2.72213e-06	NK	DN
Coq10b	1.32691e-10	-0.340542	0.394	0.559	2.74298e-06	NK	DN
Sat1	1.53669e-10	0.253066	0.833	0.685	3.17666e-06	NK	UP
Ddx3x	1.57972e-10	-0.318277	0.576	0.705	3.26559e-06	NK	DN
Hypk	2.50442e-10	-0.268658	0.289	0.441	5.17714e-06	NK	DN
Srsf2	2.58674e-10	-0.296894	0.666	0.759	5.34732e-06	NK	DN
Orai1	3.00234e-10	-0.488971	0.245	0.387	6.20644e-06	NK	DN
Elob	3.46849e-10	-0.258109	0.835	0.838	7.17006e-06	NK	DN
Kdm2b	5.76739e-10	-0.353787	0.269	0.421	1.19224e-05	NK	DN
Isg20	7.17923e-10	0.442982	0.318	0.167	1.48409e-05	NK	UP
Klrc2	8.19871e-10	-0.417926	0.124	0.254	1.69484e-05	NK	DN
mt-Nd4l	1.09232e-09	0.250761	0.864	0.736	2.25804e-05	NK	UP
Fosl2	1.42999e-09	-0.403085	0.665	0.744	2.95607e-05	NK	DN
Midn	1.43931e-09	-0.380205	0.496	0.631	2.97534e-05	NK	DN
Ezr	1.51922e-09	-0.34156	0.686	0.769	3.14053e-05	NK	DN
Klra5	2.02147e-09	0.347255	0.378	0.197	4.17879e-05	NK	UP
Gbp7	2.64106e-09	0.263589	0.689	0.503	5.4596e-05	NK	UP
BC005537	2.76276e-09	-0.335723	0.472	0.61	5.71118e-05	NK	DN
Osbpl3	3.25464e-09	-0.331776	0.348	0.492	6.72799e-05	NK	DN
Zfp36l1	3.94062e-09	-0.369221	0.751	0.808	8.14605e-05	NK	DN
Hsd11b1	4.0262e-09	-0.361252	0.36	0.518	8.32296e-05	NK	DN
Gls	4.6849e-09	-0.32756	0.659	0.751	9.68462e-05	NK	DN
Sfr1	4.68619e-09	-0.319153	0.723	0.785	9.68728e-05	NK	DN
Hsph1	4.7049e-09	0.287401	0.511	0.336	9.72597e-05	NK	UP
Pdia6	4.93924e-09	0.359154	0.739	0.644	0.000102104	NK	UP
Ptpn22	4.98581e-09	-0.284842	0.733	0.777	0.000103067	NK	DN
Hspd1	6.20555e-09	0.279744	0.793	0.641	0.000128281	NK	UP
Dennd4a	8.20927e-09	-0.415953	0.716	0.767	0.000169702	NK	DN
Dnajb9	8.67125e-09	-0.3148	0.221	0.362	0.000179252	NK	DN
Mknk2	9.6526e-09	-0.308387	0.608	0.679	0.000199539	NK	DN
Ube2d2a	1.33135e-08	-0.272197	0.574	0.672	0.000275217	NK	DN
Chsy1	1.4687e-08	-0.291506	0.512	0.621	0.000303609	NK	DN
Jun	2.23513e-08	0.377288	0.635	0.464	0.000462045	NK	UP
Atg101	2.76277e-08	-0.312784	0.424	0.562	0.000571119	NK	DN
Lmo4	2.80814e-08	-0.440272	0.333	0.464	0.000580498	NK	DN
Tsc22d1	2.937e-08	0.273399	0.513	0.362	0.000607137	NK	UP
Cd9	2.96576e-08	-0.345368	0.364	0.503	0.000613081	NK	DN
Atf4	3.06933e-08	-0.266666	0.635	0.718	0.000634492	NK	DN
Klra1	3.52063e-08	-0.420423	0.861	0.764	0.000727785	NK	DN
Tnfrsf9	3.81226e-08	0.322831	0.544	0.408	0.00078807	NK	UP
Fosb	6.22554e-08	-0.354402	0.392	0.515	0.00128694	NK	DN
Serpinb9	7.13155e-08	-0.539367	0.699	0.744	0.00147423	NK	DN
Gm8797	9.08653e-08	-0.307542	0.538	0.636	0.00187837	NK	DN
Selenok	9.39472e-08	-0.259397	0.697	0.764	0.00194208	NK	DN
D16Ertd472e	9.79024e-08	-0.451436	0.673	0.728	0.00202384	NK	DN
Arf4	1.0035e-07	-0.290364	0.712	0.741	0.00207443	NK	DN
Pan3	1.42185e-07	-0.260342	0.257	0.395	0.00293925	NK	DN
Arl2bp	1.433e-07	-0.25503	0.247	0.377	0.0029623	NK	DN
Mt1	1.55215e-07	0.326985	0.297	0.164	0.0032086	NK	UP
Srp9	1.71899e-07	-0.259301	0.624	0.695	0.00355349	NK	DN
Plek	1.92578e-07	-0.328882	0.503	0.59	0.00398096	NK	DN
Cd247	2.01334e-07	-0.30861	0.277	0.405	0.00416198	NK	DN
Alkbh5	2.14027e-07	-0.288382	0.356	0.485	0.00442437	NK	DN
H2-Q4	2.86077e-07	-0.262875	0.412	0.538	0.00591378	NK	DN
Klf4	2.92696e-07	-0.297432	0.131	0.241	0.00605061	NK	DN
Dok2	3.05848e-07	-0.290916	0.509	0.605	0.00632249	NK	DN
Zeb2	3.57958e-07	-0.392624	0.127	0.228	0.00739971	NK	DN
Ifi209	3.71256e-07	0.373179	0.284	0.164	0.0076746	NK	UP
Klra9	4.25833e-07	-0.29212	0.289	0.428	0.00880281	NK	DN
Hnrnpl	4.42065e-07	-0.281021	0.59	0.656	0.00913836	NK	DN
Klra7	5.60197e-07	-0.433571	0.355	0.479	0.0115804	NK	DN
Dad1	7.95003e-07	-0.250124	0.799	0.823	0.0164343	NK	DN
Pitpnc1	8.55676e-07	-0.28347	0.449	0.551	0.0176885	NK	DN
Herpud1	1.10523e-06	-0.273925	0.239	0.354	0.0228473	NK	DN
Gm16286	1.29436e-06	-0.253833	0.484	0.569	0.0267569	NK	DN
St8sia4	2.28393e-06	-0.306206	0.458	0.549	0.0472135	NK	DN
Ccnd3	2.39973e-06	-0.321004	0.641	0.703	0.0496073	NK	DN
Nfkbiz	2.92103e-06	-0.317501	0.159	0.262	0.0603835	NK	DN
Chka	3.32061e-06	-0.281768	0.373	0.482	0.0686436	NK	DN
Mau2	5.12318e-06	-0.261478	0.257	0.367	0.105906	NK	DN
S100a4	5.30423e-06	-0.645836	0.665	0.659	0.109649	NK	DN
Crem	5.51788e-06	-0.31392	0.519	0.603	0.114066	NK	DN
Cdk2ap1	7.06641e-06	-0.273569	0.433	0.495	0.146077	NK	DN
Dctn4	7.49655e-06	-0.250463	0.279	0.39	0.154969	NK	DN
Fli1	9.36799e-06	-0.262335	0.513	0.587	0.193655	NK	DN
Mxd1	1.01408e-05	-0.287258	0.243	0.349	0.20963	NK	DN
Fyn	1.3134e-05	-0.267095	0.616	0.687	0.271505	NK	DN
Hcst	1.59691e-05	-0.344992	0.753	0.764	0.330113	NK	DN
Itk	2.09602e-05	-0.298841	0.232	0.328	0.433289	NK	DN
Hmgb2	2.18639e-05	-0.310153	0.807	0.797	0.45197	NK	DN
Foxn3	2.28134e-05	-0.261194	0.259	0.359	0.471599	NK	DN
Lncpint	2.3807e-05	-0.283647	0.293	0.397	0.492138	NK	DN
Ifitm1	2.87759e-05	0.959151	0.203	0.115	0.594855	NK	UP
Trbc2	3.33781e-05	-0.601321	0.281	0.369	0.689992	NK	DN
Ms4a4b	4.72753e-05	-0.374941	0.659	0.646	0.977275	NK	DN
Ms4a6b	4.97236e-05	-0.258887	0.533	0.608	1	NK	DN
Cited2	6.8726e-05	-0.318568	0.541	0.6	1	NK	DN
Clec2d	9.18829e-05	-0.309867	0.344	0.428	1	NK	DN
Eif2ak2	9.52736e-05	0.286707	0.259	0.174	1	NK	UP
Arap2	0.000118602	-0.250355	0.356	0.441	1	NK	DN
Pde7a	0.000119504	-0.262626	0.253	0.338	1	NK	DN
Klf13	0.000120684	-0.282619	0.496	0.577	1	NK	DN
Pik3r1	0.00017211	-0.270022	0.808	0.815	1	NK	DN
Ago2	0.000175491	-0.263228	0.377	0.462	1	NK	DN
Cd82	0.000247752	-0.260902	0.35	0.426	1	NK	DN
Arf6	0.000297294	-0.25167	0.477	0.533	1	NK	DN
Itga4	0.000388282	-0.483873	0.354	0.415	1	NK	DN
Gimap3	0.000539031	-0.376705	0.267	0.333	1	NK	DN
Wac	0.000898031	-0.268843	0.543	0.577	1	NK	DN
Tuba1a	0.000945499	-0.280291	0.353	0.415	1	NK	DN
Ppp2r5a	0.00131081	-0.26075	0.563	0.61	1	NK	DN
Trim30a	0.00148677	0.287053	0.314	0.231	1	NK	UP
Stat1	0.00204619	0.340371	0.447	0.374	1	NK	UP
Spty2d1	0.00262267	-0.290558	0.557	0.603	1	NK	DN
Ogt	0.00308226	-0.277638	0.436	0.482	1	NK	DN
Tob2	0.00308553	-0.266015	0.551	0.585	1	NK	DN
Rnf213	0.00406237	0.288113	0.268	0.21	1	NK	UP
Xcl1	0.0050106	-0.395373	0.707	0.633	1	NK	DN
Gm10076	4.1561e-127	1.88248	1	0.806	8.59149e-123	M	UP
Gm42418	7.50944e-111	1.61157	1	1	1.55235e-106	M	UP
mt-Co3	6.51784e-59	-0.640399	1	1	1.34737e-54	M	DN
Junb	1.79153e-58	-0.93362	0.872	0.981	3.70346e-54	M	DN
Ier3	2.73407e-55	-0.908435	0.714	0.964	5.65186e-51	M	DN
Hspa1b	1.65097e-54	1.96469	0.663	0.18	3.41288e-50	M	UP
Fau	6.52276e-53	-0.460835	0.997	0.998	1.34838e-48	M	DN
Ctla2a	1.59632e-51	0.793736	0.979	0.813	3.29991e-47	M	UP
mt-Cytb	1.05204e-50	-0.658236	0.984	1	2.17477e-46	M	DN
Calm1	4.13428e-49	0.63136	0.989	0.937	8.54638e-45	M	UP
Hspa1a	2.11748e-45	2.05895	0.684	0.272	4.37725e-41	M	UP
Egr1	2.94132e-45	-1.67222	0.409	0.794	6.0803e-41	M	DN
Lgals1	1.58468e-42	0.72822	0.984	0.937	3.27584e-38	M	UP
Fosb	1.89866e-42	-1.02256	0.444	0.83	3.9249e-38	M	DN
Pim1	1.38954e-41	-0.876782	0.436	0.852	2.87245e-37	M	DN
Fos	1.67126e-41	-0.81605	0.719	0.966	3.45484e-37	M	DN
Zfp36	3.40135e-41	-0.761342	0.599	0.934	7.03126e-37	M	DN
mt-Co2	1.12646e-39	-0.486525	0.997	0.998	2.32862e-35	M	DN
Dusp1	1.6774e-39	-0.773132	0.57	0.913	3.46752e-35	M	DN
H2-Eb1	2.99295e-39	-1.37908	0.249	0.677	6.18702e-35	M	DN
Cfp	7.47901e-39	0.84117	0.858	0.558	1.54606e-34	M	UP
Lars2	2.71772e-38	0.915805	0.832	0.558	5.61807e-34	M	UP
AY036118	1.14368e-36	0.7563	0.668	0.284	2.36423e-32	M	UP
Tgif1	3.20833e-36	-0.705252	0.302	0.755	6.63226e-32	M	DN
Pf4	4.49268e-36	1.09057	0.821	0.502	9.28727e-32	M	UP
Prss28	1.57622e-34	0.670705	0.719	0.376	3.25835e-30	M	UP
Rilpl2	1.83344e-34	-0.716524	0.414	0.808	3.79009e-30	M	DN
Nfkbiz	3.97577e-34	-0.656398	0.535	0.915	8.21871e-30	M	DN
Uba52	7.1879e-34	0.501871	0.963	0.947	1.48588e-29	M	UP
S100a6	1.99633e-33	1.17521	0.874	0.675	4.12682e-29	M	UP
mt-Nd3	2.35851e-33	-0.672376	0.684	0.915	4.87551e-29	M	DN
mt-Atp6	2.99043e-33	-0.504648	0.995	1	6.18181e-29	M	DN
mt-Nd4	3.05915e-33	-0.508228	0.979	0.998	6.32387e-29	M	DN
Cxcl2	4.50787e-33	-0.472505	0.545	0.934	9.31866e-29	M	DN
Id2	1.38124e-32	-1.07368	0.326	0.699	2.85529e-28	M	DN
Trib1	1.52133e-32	-0.747674	0.259	0.675	3.14489e-28	M	DN
Kdm6b	1.913e-31	-0.664611	0.332	0.743	3.95456e-27	M	DN
Rplp1	3.6782e-31	-0.330105	1	1	7.60357e-27	M	DN
mt-Nd1	1.70647e-30	-0.440622	0.992	0.995	3.52761e-26	M	DN
Csrnp1	2.472e-30	-0.682035	0.195	0.619	5.11012e-26	M	DN
Tiparp	2.22026e-29	-0.683879	0.476	0.818	4.58973e-25	M	DN
Wsb1	1.71944e-28	-0.651373	0.463	0.813	3.55443e-24	M	DN
Bcl2a1b	2.88746e-28	-0.835972	0.409	0.752	5.96897e-24	M	DN
Tmem176a	7.81373e-28	-0.629993	0.701	0.91	1.61525e-23	M	DN
Capg	7.91705e-28	0.86451	0.626	0.32	1.63661e-23	M	UP
Arpc1b	9.15582e-28	0.440093	0.992	0.937	1.89269e-23	M	UP
Cox7b	1.10326e-27	0.576816	0.832	0.609	2.28065e-23	M	UP
Skil	2.22516e-27	-0.658364	0.404	0.75	4.59985e-23	M	DN
Hsp90ab1	2.54905e-27	0.404203	0.995	0.988	5.2694e-23	M	UP
Rps28	3.56089e-27	0.33443	0.989	0.983	7.36108e-23	M	UP
Ccl4	3.34048e-26	-0.650988	0.449	0.82	6.90544e-22	M	DN
Msr1	4.47242e-26	0.812455	0.623	0.342	9.24538e-22	M	UP
Socs3	7.39075e-26	-0.563549	0.246	0.648	1.52782e-21	M	DN
Rps15a	1.16838e-25	-0.31584	0.984	0.993	2.41527e-21	M	DN
Rps27rt	1.7291e-25	-0.495638	0.099	0.432	3.57439e-21	M	DN
Ccl3	2.87498e-25	-0.779035	0.318	0.68	5.94315e-21	M	DN
Ccrl2	3.84262e-25	-0.644206	0.377	0.731	7.94347e-21	M	DN
Psma7	4.02771e-25	0.556679	0.864	0.716	8.32608e-21	M	UP
Dusp2	1.23292e-24	-0.656872	0.209	0.57	2.5487e-20	M	DN
Emp3	1.65043e-24	0.5478	0.909	0.852	3.41177e-20	M	UP
Rpl35a	2.43971e-24	-0.310994	0.997	1	5.04337e-20	M	DN
Txnip	5.67888e-24	0.674004	0.719	0.442	1.17394e-19	M	UP
Ppia	2.24925e-23	0.358888	0.995	0.981	4.64966e-19	M	UP
Ubc	3.66271e-23	-0.40316	0.914	0.973	7.57156e-19	M	DN
S100a10	5.23674e-23	0.713524	0.799	0.607	1.08254e-18	M	UP
Eno1	7.25049e-23	0.587519	0.693	0.483	1.49882e-18	M	UP
Rel	3.82898e-22	-0.510466	0.409	0.757	7.91527e-18	M	DN
Hsp90b1	3.8878e-22	0.425556	0.96	0.9	8.03685e-18	M	UP
Cd83	4.00896e-22	-0.569119	0.422	0.774	8.28731e-18	M	DN
Atf3	4.04215e-22	-0.36466	0.588	0.905	8.35593e-18	M	DN
Ccnl1	6.1648e-22	-0.514794	0.586	0.845	1.27439e-17	M	DN
Ier2	7.4236e-22	-0.532344	0.527	0.828	1.53461e-17	M	DN
mt-Co1	1.31e-21	-0.34527	0.997	1	2.70803e-17	M	DN
Wdr89	1.81207e-21	-0.452611	0.126	0.447	3.74591e-17	M	DN
Tnfaip3	1.99533e-21	-0.609444	0.302	0.665	4.12475e-17	M	DN
Marcksl1	2.16104e-21	-0.55054	0.532	0.818	4.4673e-17	M	DN
Rpl9	5.29449e-21	-0.271786	0.987	0.99	1.09448e-16	M	DN
Hist1h2ap	6.60587e-21	0.403566	0.243	0.022	1.36557e-16	M	UP
Gadd45b	6.77469e-21	-0.448666	0.626	0.871	1.40046e-16	M	DN
Gatm	7.78115e-21	-0.565844	0.706	0.91	1.60852e-16	M	DN
Ybx1	8.49864e-21	0.34718	0.968	0.973	1.75684e-16	M	UP
H2-K1	1.79664e-20	-0.330996	0.957	0.993	3.71402e-16	M	DN
Mcl1	2.87816e-20	-0.453898	0.807	0.939	5.94974e-16	M	DN
Fosl2	2.88748e-20	-0.564536	0.324	0.641	5.969e-16	M	DN
Ifitm3	3.30288e-20	0.64414	0.96	0.922	6.82771e-16	M	UP
Cox7c	4.50176e-19	0.404155	0.92	0.867	9.30604e-15	M	UP
Arpc3	4.67927e-19	0.403222	0.933	0.874	9.673e-15	M	UP
Nr4a3	5.65926e-19	-0.544882	0.134	0.422	1.16988e-14	M	DN
Pde4b	7.8269e-19	-0.490936	0.184	0.488	1.61798e-14	M	DN
Hexb	8.49636e-19	-0.53279	0.599	0.852	1.75637e-14	M	DN
Spink1	1.99177e-18	0.331467	0.912	0.808	4.11738e-14	M	UP
Tlr2	2.28877e-18	-0.48672	0.473	0.765	4.73134e-14	M	DN
Col1a2	3.47507e-18	0.556021	0.602	0.35	7.18367e-14	M	UP
Nlrp3	4.16887e-18	-0.425623	0.214	0.551	8.61789e-14	M	DN
Klf6	4.2773e-18	-0.495545	0.794	0.937	8.84203e-14	M	DN
Ccl9	4.77112e-18	0.781259	0.84	0.672	9.86285e-14	M	UP
Hmgb1	8.9424e-18	0.357879	0.896	0.796	1.84857e-13	M	UP
Tob2	1.15853e-17	-0.431525	0.529	0.818	2.39492e-13	M	DN
Trem2	1.28813e-17	-0.504597	0.644	0.837	2.66281e-13	M	DN
Hexim1	1.34697e-17	-0.489652	0.275	0.585	2.78446e-13	M	DN
Gngt2	1.43175e-17	-0.413704	0.235	0.549	2.95971e-13	M	DN
Btg2	1.76556e-17	-0.456882	0.439	0.735	3.64978e-13	M	DN
Pim3	1.93446e-17	-0.417787	0.144	0.427	3.99892e-13	M	DN
Maff	2.45445e-17	-0.449895	0.115	0.381	5.07385e-13	M	DN
Tmsb10	5.07555e-17	0.506717	0.906	0.786	1.04922e-12	M	UP
Atp5k	1.00001e-16	0.470988	0.754	0.629	2.06722e-12	M	UP
Tmem176b	1.16501e-16	-0.391554	0.765	0.942	2.4083e-12	M	DN
Prcp	1.50428e-16	-0.428562	0.34	0.631	3.10965e-12	M	DN
Plek	1.7551e-16	-0.39573	0.553	0.813	3.62814e-12	M	DN
Ccnd1	2.5236e-16	0.670927	0.519	0.272	5.21679e-12	M	UP
Prss29	2.82713e-16	0.414505	0.821	0.682	5.84425e-12	M	UP
Cacybp	2.87284e-16	0.480847	0.54	0.316	5.93873e-12	M	UP
Osm	2.8758e-16	-0.408774	0.096	0.345	5.94485e-12	M	DN
S100a4	3.02492e-16	0.877576	0.505	0.257	6.25311e-12	M	UP
Rnaset2a	3.52569e-16	-0.432107	0.396	0.68	7.2883e-12	M	DN
Ddx5	4.24019e-16	-0.316532	0.92	0.971	8.76533e-12	M	DN
Lpar6	5.22602e-16	-0.394997	0.158	0.43	1.08032e-11	M	DN
Plec	6.88643e-16	0.566322	0.409	0.177	1.42356e-11	M	UP
Zfp36l1	1.04521e-15	-0.503971	0.789	0.886	2.16066e-11	M	DN
Ccdc152	1.16626e-15	-0.443529	0.067	0.282	2.4109e-11	M	DN
Gm6377	1.43516e-15	-0.369129	0.126	0.383	2.96677e-11	M	DN
Ppp1r10	1.81247e-15	-0.403498	0.42	0.699	3.74673e-11	M	DN
Egr3	1.93667e-15	-0.386692	0.035	0.231	4.00349e-11	M	DN
Dok2	2.88127e-15	0.479463	0.457	0.214	5.95616e-11	M	UP
Clu	3.71406e-15	0.3994	0.214	0.034	7.6777e-11	M	UP
Sowahc	3.92712e-15	-0.524855	0.166	0.422	8.11815e-11	M	DN
Tnf	3.98367e-15	-0.486793	0.334	0.621	8.23504e-11	M	DN
Ypel3	4.78457e-15	-0.397256	0.324	0.597	9.89066e-11	M	DN
Unc93b1	5.01999e-15	-0.349787	0.797	0.917	1.03773e-10	M	DN
Ndufc1	5.37032e-15	0.452424	0.698	0.541	1.11015e-10	M	UP
Apold1	5.596e-15	-0.546617	0.107	0.335	1.1568e-10	M	DN
Malat1	5.6684e-15	0.409388	1	0.998	1.17177e-10	M	UP
Tagap	6.16032e-15	-0.413497	0.083	0.308	1.27346e-10	M	DN
Ppp1r15a	1.60552e-14	-0.40242	0.628	0.835	3.31893e-10	M	DN
Itgb1	1.99583e-14	0.374105	0.789	0.67	4.12577e-10	M	UP
Fn1	2.20068e-14	1.17068	0.428	0.206	4.54925e-10	M	UP
Atp5b	2.26176e-14	0.354097	0.834	0.733	4.67551e-10	M	UP
Clic1	4.21009e-14	0.351354	0.909	0.852	8.7031e-10	M	UP
Litaf	4.75087e-14	-0.405967	0.519	0.762	9.821e-10	M	DN
Ccl2	4.75351e-14	-0.678699	0.489	0.714	9.82646e-10	M	DN
Ly86	4.8268e-14	-0.347396	0.765	0.913	9.97796e-10	M	DN
Rps17	7.47643e-14	0.26628	0.971	0.964	1.54553e-09	M	UP
mt-Atp8	7.63047e-14	0.507418	0.591	0.413	1.57737e-09	M	UP
Ccl7	9.71877e-14	-1.0849	0.422	0.621	2.00907e-09	M	DN
Clk1	1.01372e-13	-0.415686	0.476	0.723	2.09556e-09	M	DN
Mpeg1	1.07323e-13	-0.411975	0.759	0.891	2.21858e-09	M	DN
Neat1	1.30513e-13	-0.424374	0.618	0.803	2.69796e-09	M	DN
F13a1	1.40135e-13	0.567597	0.773	0.631	2.89687e-09	M	UP
Arg2	1.85554e-13	-0.289079	0.037	0.218	3.83576e-09	M	DN
Pdia3	2.22098e-13	0.387507	0.762	0.643	4.59121e-09	M	UP
Irf2bp2	2.74894e-13	-0.420505	0.548	0.757	5.68262e-09	M	DN
Anxa2	2.77736e-13	0.515034	0.722	0.553	5.74136e-09	M	UP
Trf	2.92396e-13	-0.375855	0.591	0.818	6.04441e-09	M	DN
Sat1	3.18796e-13	-0.343554	0.81	0.93	6.59016e-09	M	DN
H2-DMb1	3.37791e-13	-0.608784	0.299	0.529	6.98281e-09	M	DN
Txn1	3.4686e-13	0.411439	0.848	0.735	7.17029e-09	M	UP
Atp5g1	3.64091e-13	0.385749	0.783	0.701	7.52649e-09	M	UP
Selenop	4.26431e-13	-0.385214	0.901	0.985	8.81518e-09	M	DN
Plxdc2	4.74015e-13	-0.444148	0.15	0.369	9.79883e-09	M	DN
Axl	5.13313e-13	-0.362226	0.227	0.471	1.06112e-08	M	DN
Pdia6	8.15651e-13	0.43494	0.743	0.633	1.68611e-08	M	UP
Birc2	8.37873e-13	-0.267864	0.064	0.255	1.73205e-08	M	DN
Rpl23a	8.67002e-13	0.253505	0.992	0.954	1.79227e-08	M	UP
Snx2	8.72958e-13	0.400229	0.741	0.597	1.80458e-08	M	UP
Srsf3	1.0214e-12	0.37995	0.727	0.597	2.11145e-08	M	UP
Cdkn1a	1.03755e-12	-0.331618	0.505	0.777	2.14482e-08	M	DN
Sparc	1.11552e-12	0.433595	0.631	0.425	2.306e-08	M	UP
Abca1	1.12227e-12	-0.403647	0.57	0.799	2.31996e-08	M	DN
Hnrnpa3	1.23132e-12	0.376217	0.826	0.677	2.54539e-08	M	UP
Apoe	1.61938e-12	-0.485728	0.981	0.99	3.34759e-08	M	DN
Ifi27l2a	1.68775e-12	0.456833	0.96	0.944	3.48891e-08	M	UP
Dab2	1.96024e-12	0.342418	0.888	0.782	4.05221e-08	M	UP
Aldoa	2.12315e-12	0.423246	0.642	0.51	4.38897e-08	M	UP
Nfkbid	2.16719e-12	-0.301082	0.267	0.541	4.48001e-08	M	DN
Midn	2.82347e-12	-0.308755	0.227	0.488	5.83668e-08	M	DN
Psme2	2.94279e-12	0.407685	0.684	0.502	6.08334e-08	M	UP
Cadm1	3.29462e-12	-0.329664	0.131	0.35	6.81063e-08	M	DN
Sec61b	3.78125e-12	0.343413	0.848	0.791	7.8166e-08	M	UP
Id3	5.72509e-12	-0.494692	0.289	0.517	1.18349e-07	M	DN
Col1a1	6.0145e-12	0.479765	0.481	0.279	1.24332e-07	M	UP
Psma2	7.08015e-12	0.382116	0.668	0.505	1.46361e-07	M	UP
Cst3	7.33932e-12	-0.293106	0.995	0.995	1.51718e-07	M	DN
Pnrc1	7.38003e-12	-0.3262	0.607	0.813	1.5256e-07	M	DN
Jun	9.10498e-12	0.48285	0.829	0.723	1.88218e-07	M	UP
Cox6b1	1.07026e-11	0.29592	0.904	0.852	2.21245e-07	M	UP
1700017B05Rik	1.12378e-11	-0.331597	0.144	0.362	2.32308e-07	M	DN
Gapdh	1.22781e-11	0.297406	0.957	0.925	2.53812e-07	M	UP
Dpysl2	1.33911e-11	-0.385079	0.289	0.532	2.76821e-07	M	DN
Gdf15	1.35506e-11	-0.598948	0.08	0.262	2.80119e-07	M	DN
Fam46c	1.37879e-11	-0.395323	0.099	0.289	2.85024e-07	M	DN
Cd14	1.63146e-11	-0.313095	0.749	0.876	3.37255e-07	M	DN
Psme1	1.66087e-11	0.401259	0.767	0.682	3.43334e-07	M	UP
Cd68	1.76734e-11	0.346449	0.912	0.813	3.65345e-07	M	UP
Cwc22	1.78083e-11	0.369354	0.372	0.18	3.68134e-07	M	UP
Ccl6	2.1556e-11	0.959929	0.861	0.859	4.45605e-07	M	UP
Nr4a2	2.20673e-11	-0.441127	0.19	0.42	4.56175e-07	M	DN
Birc3	2.51292e-11	-0.377509	0.187	0.41	5.19471e-07	M	DN
Hspd1	2.73093e-11	0.438996	0.567	0.391	5.64537e-07	M	UP
Dnajb9	2.87293e-11	-0.288327	0.211	0.439	5.93893e-07	M	DN
Tuba1b	3.32272e-11	0.338349	0.797	0.706	6.86873e-07	M	UP
Atp5o.1	5.20042e-11	0.373665	0.727	0.602	1.07503e-06	M	UP
Rnase4	5.21956e-11	0.399596	0.751	0.68	1.07899e-06	M	UP
Picalm	5.86638e-11	-0.296907	0.757	0.893	1.2127e-06	M	DN
Nudc	6.52494e-11	0.367208	0.511	0.347	1.34883e-06	M	UP
Ahnak	7.37963e-11	0.477336	0.858	0.733	1.52552e-06	M	UP
Tgfbi	7.67391e-11	0.46022	0.797	0.667	1.58635e-06	M	UP
Arl5c	7.75903e-11	-0.324988	0.155	0.364	1.60395e-06	M	DN
[truncated: 1,598 more rows]
